# Supplementary material for: New and sex-specific migraine susceptibility loci identified from a multiethnic genome-wide meta-analysis
Source: Commun Biol. 2021 Jul 22;4:864. doi: 10.1038/s42003-021-02356-y (PMC8298472; doi:10.1038/s42003-021-02356-y)
Supplement: Supplementary file 4 — Supplementary Data [file 42003_2021_2356_MOESM4_ESM.xlsx]

## Sheet: TOC
Supplementary Data for Choquet et al. 'New and sex-specific migraine susceptibility loci identified from a multiethnic genome-wide meta-analysis'
Supplementary Data 1. Migraine loci identified in the combined (GERA+UKB) GWAS multiethnic meta-analysis and individual results in GERA and UKB
Supplementary Data 2. Replication of Migraine loci identified in the combined (GERA+UKB) GWAS multiethnic meta-analysis in the IHGC (Gormley et al. Nature Genetics 2016)
Supplementary Data 3. Look-up of the 38 previously reported migraine loci in the combined (GERA+UKB) multiethnic analysis results
Supplementary Data 4. Migraine-associated loci identified in the European ethnic-specific combined (GERA+UKB+IHGC) meta-analysis
Supplementary Data 5. Migraine-associated loci identified in the women sex-specific combined (GERA+UKB) meta-analysis and look-up in men (GERA+UKB)
Supplementary Data 6. Comparison of the effect allele frequencies for the 4 women-specific lead SNPs between cases and controls in women and men
Supplementary Data 7. Migraine-associated loci identified in the men sex-specific combined (GERA+UKB) meta-analysis and look-up in women (GERA+UKB)
Supplementary Data 8. List of the 95% credible set of variants in each of the 22 migraine loci identified in the combined (GERA+UKB) multiethnic analysis
Supplementary Data 9. List of the 95% credible set of variants in each of the 73 migraine loci identified in the combined (GERA+UKB+IHGC) European analysis
Supplementary Data 10. FUMA Gene-based association analysis top results for migraine
Supplementary Data 11. DEPICT Gene Prioritization
Supplementary Data 12. DEPICT Gene-set Enrichment
Supplementary Data 13. FUMA Gene-set enrichment analysis
Supplementary Data 14. FUMA tissue eQTL specificity analysis for migraine-associated loci
Supplementary Data 15. DEPICT Tissue Enrichment
Supplementary Data 16. Genetic risk sharing between migraine and other diseases/traits.
Supplementary Data 17. Migraine probability algorithm (MPA) used to define migraines cases and controls in GERA
Supplementary Data 18. Comparison of the GWAS results generated using REGENIE versus PLINK

## Sheet: Supplementary Data 1
Supplementary Data 1. Migraine loci identified in the combined (GERA+UKB) GWAS multiethnic meta-analysis and individual results in GERA and UKB.
							Combined (GERA+UKB) Meta-analysis									GERA trans-ethnic Meta-analysis						UKB trans-ethnic Meta-analysis						GERA non-Hispanic whites				GERA East Asians				GERA African Americans				GERA Hispanic/Latinos				UKB Europeans				UKB East Asians
Chr	Pos	SNP	Loci	known/novel	EA	OA	N	EAF	P	P.R.	OR	OR.R.	SE	Q	I	P	P.R.	OR	OR.R.	Q	I	P	P.R.	OR	OR.R.	Q	I	EAF	OR	SE	P	EAF	OR	SE	P	EAF	OR	SE	P	EAF	OR	SE	P	EAF	OR	SE	P	EAF	OR
1	3099138	rs1393064	PRDM16	known	C	G	2	0.224188	2.38e-27	0.1847	1.1455	1.0908	0.0125232	0.0141	83.41	0.8346	0.8346	1.011	1.011	0.5761	0	1.166e-28	4.066e-08	1.1542	1.1534	0.3617	7.87	NA	NA	NA	NA	0.217	0.8412	0.2433	0.4772	0.1811	0.9484	0.1258	0.6735	0.2478	1.0247	0.0577	0.6717	0.222791	1.15431	0.0132127	1.77295e-27	0.147187	1.18758
1	8407287	rs10399665	SLC45A1-RERE	novel	T	C	2	0.466562	3.666e-10	3.666e-10	0.9453	0.9453	0.00897298	0.3231	0	0.004512	0.962	0.9571	0.9981	0.071	57.32	1.395e-08	1.395e-08	1.0646	1.0646	0.4104	0	0.5252	0.941	0.0168	0.0002861	0.778	1.0647	0.089	0.4814	0.369	0.9904	0.0971	0.9206	0.5564	1.0618	0.0492	0.2228	0.449863	1.06347	0.0112892	5.00417e-08	0.197858	1.15919
1	15543202	rs10927732	TMEM51	novel	C	A	2	0.172412	3.893e-08	3.893e-08	1.0654	1.0654	0.0115274	0.5427	0	0.006365	0.006365	1.0551	1.0551	0.4337	0	1.515e-06	1.515e-06	1.0708	1.0708	0.9781	0	0.1748	1.0705	0.0217	0.001665	0.2956	0.9962	0.0739	0.9586	0.1361	0.9238	0.1409	0.5734	0.1672	0.9944	0.0663	0.933	0.172164	1.07263	0.014541	1.42179e-06	0.285242	1.06654
1	115677946	rs12134493	TSPAN2-NGF	known	A	C	2	0.115945	1.201e-13	0.0368	1.1047	1.091	0.0134187	0.0034	88.35	0.0606	0.0606	1.0447	1.0447	0.8088	0	9.154e-15	0.1855	1.1357	1.1185	0.0891	50.43	0.1166	1.0492	0.0251	0.05563	0.0925	1.0951	0.1122	0.4182	0.0532	0.9163	0.2152	0.6845	0.0971	0.9928	0.0814	0.929	0.118619	1.13566	0.0167237	2.81304e-14	0.0831014	1.29631
1	156450873	rs2274319	MEF2D	known	C	T	2	0.386908	7.398e-11	7.005e-06	0.9391	0.9414	0.00964244	0.1943	40.65	0.01813	0.01813	0.958	0.958	0.9901	0	5.441e-10	0.01754	1.0733	1.077	0.2998	18.04	0.653	0.9592	0.0205	0.04181	0.7534	0.9345	0.0765	0.3755	0.5447	0.9572	0.0969	0.6517	0.6307	0.9615	0.0515	0.4454	0.346659	1.0724	0.0116666	2.07583e-09	0.244204	0.791407
2	234815005	rs4663983	MSL3P1-TRPM8	known	G	A	2	0.218159	3.44e-13	6.017e-06	0.9217	0.9242	0.0112044	0.1315	56.04	0.001402	0.03981	0.9425	0.9508	0.3151	15.35	1.959e-11	1.959e-11	0.91	0.91	0.9305	0	0.1923	0.9276	0.0211	0.000373	0.6188	1.0476	0.0674	0.4902	0.7186	0.9356	0.1015	0.5122	0.2986	0.9792	0.0536	0.6951	0.193439	0.909241	0.014574	6.64839e-11	0.65719	0.746516
3	19740933	rs13087932	MIR4791-EFHB	novel	T	G	2	0.102759	3.384e-08	3.384e-08	0.9179	0.9179	0.01552	0.6068	0	0.005661	0.005661	0.9283	0.9283	0.9078	0	1.551e-06	1.551e-06	0.9127	0.9127	0.8184	0	0.1003	0.9256	0.0278	0.005458	NA	NA	NA	NA	0.0308	1.0097	0.3119	0.9753	0.0524	0.9632	0.1113	0.7363	0.109063	0.910666	0.0192216	1.12482e-06	0.00775259	0.003441
6	12903957	rs9349379	PHACTR1	known	G	A	2	0.402962	2.587e-18	0.06279	0.9229	0.9333	0.00917943	0.0001	93.14	0.04926	0.04926	0.9694	0.9694	0.8725	0	1.143e-20	1.143e-20	0.9001	0.9001	0.7986	0	0.4007	0.9659	0.0172	0.04373	0.6362	0.9565	0.067	0.5064	0.1372	1.0349	0.1449	0.8127	0.3661	1.0034	0.0535	0.95	0.405889	0.900631	0.0115263	1.08486e-19	0.676965	0.745031
6	72437128	rs829470	LINC00472-RIMS1	novel	C	T	2	0.426025	2.705e-08	2.705e-08	1.0511	1.0511	0.00896297	0.7161	0	0.002953	0.002953	1.0464	1.0464	0.9105	0	2.451e-06	2.451e-06	1.0536	1.0536	0.6624	0	0.4281	1.0479	0.0167	0.005121	0.4088	1.0623	0.0669	0.3659	0.678	1.0875	0.1073	0.4344	0.4474	1.0158	0.0501	0.7548	0.419915	1.0533	0.011329	4.5765e-06	0.403562	0.742302
6	97059769	rs9486715	FHL5	known	C	A	2	0.327111	2.624e-26	7.112e-06	1.1032	1.0979	0.00925078	0.0316	78.36	5.088e-06	5.088e-06	1.0738	1.0738	0.9444	0	9.244e-23	9.244e-23	1.1195	1.1195	0.4741	0	0.3406	1.0763	0.0171	1.718e-05	0.3317	1.0598	0.0694	0.4024	0.4357	1.1087	0.0946	0.2752	0.316	1.0482	0.0525	0.3693	0.321221	1.12235	0.0117869	1.21391e-22	0.316819	0.867796
6	121815335	rs35136812	GJA1-HSF2	known	GA	G	2	0.159038	7.051e-13	3.926e-09	1.089	1.0877	0.0118865	0.2415	27.1	0.001167	0.001167	1.0682	1.0682	0.658	0	7.593e-11	7.593e-11	1.1	1.1	0.9295	0	0.1612	1.0785	0.0219	0.0005576	0.1336	0.9947	0.0959	0.9557	0.1646	0.9618	0.132	0.768	0.1172	1.0299	0.0762	0.6994	0.156913	1.09833	0.0150578	4.70385e-10	0.145023	1.2919
7	40417816	rs549745067	C7of10	known	T	TCTC	2	0.110613	7.32e-12	0.006611	1.0994	1.0908	0.0138225	0.0275	79.41	0.02494	0.02494	1.0542	1.0542	0.5675	0	7.987e-12	7.987e-12	1.124	1.124	0.8596	0	0.1041	1.0625	0.0267	0.02303	0.4551	1.0251	0.0667	0.7099	0.082	0.8149	0.1954	0.2949	0.1072	1.0677	0.0806	0.4164	0.105378	1.12464	0.0175659	2.27612e-11	0.486218	1.30553
9	71700035	rs7855905	FXN	novel	G	C	2	0.448885	9.947e-13	9.947e-13	0.9385	0.9385	0.00889295	0.7383	0	7.893e-06	7.893e-06	0.9347	0.9347	0.8547	0	2.577e-08	2.577e-08	1.0632	1.0632	0.7193	0	0.5596	0.9346	0.0165	4.243e-05	0.6487	0.9581	0.0697	0.5384	0.7016	0.8615	0.1027	0.1468	0.6192	0.9416	0.0499	0.2272	0.436048	1.06592	0.0112456	1.37439e-08	0.342107	1.09899
9	119245085	rs7858153	ASTN2-LOC100128505	known	A	G	2	0.226089	1.537e-16	0.03198	1.0892	1.0778	0.010351	0.0014	90.15	0.03016	0.981	1.0396	1.001	0.1774	39.08	9.693e-18	9.693e-18	1.1149	1.1149	0.6243	0	0.2292	1.0548	0.0192	0.005518	0.1017	0.8797	0.1091	0.2398	0.1907	0.946	0.1223	0.6499	0.1926	0.9657	0.062	0.5731	0.231021	1.11456	0.0129461	5.38049e-17	0.116879	1.13583
10	8720639	rs10795669	GATA3-SFTA1P	novel	T	G	2	0.417897	3.806e-08	3.806e-08	0.9452	0.9452	0.0102498	0.438	0	0.01401	0.01401	0.9563	0.9563	0.8025	0	6.325e-07	6.325e-07	1.0637	1.0637	0.9777	0	0.6139	0.9516	0.02	0.01288	0.6679	0.9871	0.0806	0.8724	0.5672	0.9027	0.111	0.3566	0.5876	0.997	0.0584	0.9596	0.389362	1.06388	0.0126882	1.05749e-06	0.303562	0.96101
11	3259478	rs10833535	MRGPRE-ZNF195	novel	A	G	2	0.473893	9.881e-10	9.881e-10	1.0556	1.0556	0.00884332	0.4045	0	0.003294	0.003294	1.045	1.045	0.4817	0	5.869e-08	5.869e-08	1.0613	1.0613	0.9813	0	0.4783	1.0464	0.0164	0.005816	0.5835	1.1277	0.066	0.06849	0.6029	0.9689	0.0964	0.743	0.4219	1.0086	0.0496	0.863	0.470738	1.06175	0.0112246	9.39712e-08	0.595835	0.904083
11	10673739	rs4909945	MRVI1	known	C	T	2	0.353631	9.421e-09	9.421e-09	1.0577	1.0577	0.0097803	0.877	0	0.0005128	0.7135	1.0599	1.0177	0.1267	47.44	4.807e-06	4.807e-06	0.9465	0.9465	0.9915	0	0.681	1.0732	0.0177	6.791e-05	0.9611	0.8976	0.1505	0.4729	0.9134	1.1032	0.166	0.554	0.7787	0.9436	0.0586	0.322	0.310345	0.946086	0.0122135	5.6854e-06	0.0276423	1.01524
11	15004340	rs11023404	CALCB	novel	T	C	2	0.351731	7.683e-10	7.683e-10	1.0583	1.0583	0.00919536	0.7732	0	0.0007185	0.0007185	1.0544	1.0544	0.4009	0	2.661e-07	2.661e-07	1.0603	1.0603	0.7022	0	0.3541	1.0626	0.0171	0.0003754	0.1975	1.0383	0.0825	0.6482	0.4157	0.901	0.0986	0.2907	0.417	1.0338	0.0497	0.5044	0.3536	1.06033	0.0116383	4.82624e-07	0.15533	0.951363
12	4527322	rs2160875	FGF23-FGF6	known	T	C	2	0.494556	4.696e-15	2.55e-12	0.9322	0.9317	0.00895201	0.268	18.49	4.822e-08	6.021e-06	0.9194	0.9157	0.3563	7.36	1.009e-08	1.009e-08	1.0651	1.0651	0.6957	0	0.5345	0.9268	0.0167	5.522e-06	0.3111	0.8213	0.0783	0.01193	0.3032	0.9729	0.1039	0.7911	0.407	0.8825	0.0514	0.01494	0.483388	1.06675	0.0112525	9.32774e-09	0.718618	0.876216
12	57527283	rs11172113	LRP1-MIR1228	known	C	T	2	0.40835	1.123e-28	0.0006229	0.9027	0.9102	0.0092148	0.005	87.29	4.884e-05	0.09037	0.9367	0.9284	0.0437	63.03	8.688e-27	1.436e-14	0.8865	0.8879	0.3937	2.25	0.3992	0.9374	0.0177	0.0002474	0.2209	1.0526	0.0806	0.5251	0.418	0.7367	0.0983	0.001877	0.4403	0.947	0.0497	0.2736	0.412468	0.884941	0.0115094	2.39603e-26	0.24607	1.41482
17	81015295	rs11655891	B3GNTL1-METRNL	novel	G	A	2	0.293834	1.428e-08	1.428e-08	1.0653	1.0653	0.0111409	0.839	0	0.002604	0.002604	1.0617	1.0617	0.7325	0	1.519e-06	0.09645	0.9373	0.8772	0.0152	67.51	0.7807	1.0566	0.0218	0.01167	0.9027	1.0113	0.1318	0.9318	0.7894	1.161	0.1238	0.2278	0.6844	1.0746	0.0528	0.1733	0.221239	0.940542	0.0137728	8.55834e-06	0.082978	0.297619
21	35589328	rs79545715	LINC00310-KCNE2	novel	C	T	2	0.0808485	3.796e-09	3.796e-09	0.9022	0.9022	0.01743	0.4106	0	7.528e-05	7.528e-05	0.883	0.883	0.6578	0	8.921e-06	8.921e-06	0.9109	0.9109	0.4403	0	0.0796	0.8863	0.0325	0.0002078	NA	NA	NA	NA	0.0362	1.166	0.2753	0.5769	0.0525	0.8378	0.1228	0.1496	0.085242	0.91056	0.0211978	9.86793e-06	8.9e-05	0.059975
Abbreviations: SNP, single nucleotide polymorphism; Chr, chromosome; Pos, position; EA, effect allele; OA, other allele; EAF, effect allele frequency; SE, standard error; GERA, Genetic Epidemiology Research on Adult Health and Aging; UKB, UK Biobank; I, heterogeneity index (0–100%); and Q, P-value for Cochrane’s Q statistic. Loci in bold are novel.
[truncated: 14 more columns]

## Sheet: Supplementary Data 2
Supplementary Data 2. Replication of Migraine loci identified in the combined (GERA+UKB) GWAS multiethnic meta-analysis in the IHGC (Gormley et al. Nature Genetics 2016). As the GWAS summary statistics data, publicly accessible, reported only the lead SNPs from the Gormley et al. study with a P-value of less than 1.0x10-5, we looked for lead SNPs within the loci identified in the current study (±…
Combined (GERA+UKB) Meta-Analysis			Replication in IHGC (Gormley et al. Nature Genetics 2016)
CHR	Pos	Lead SNP	CHR	Pos	Lead SNP	EA	OA	EAF	BETA	SE	P
1	3099138	rs1393064	1	3099138	rs1393064	C	G	0.216874	0.104486	0.008427	2.89e-35
1	8407287	rs10399665	NA	NA	NA	NA	NA	NA	NA	NA	NA
1	15543202	rs10927732	1	15548636	rs10737909	T	G	0.542543	0.036966	0.006943	1.04e-07
1	115677946	rs12134493	1	115677946	rs12134493	A	C	0.115504	0.105946	0.010477	5.21e-24
1	156450873	rs2274319	1	156450873	rs2274319	T	C	0.350394	0.068944	0.007222	1.43e-21
2	234815005	rs4663983	2	234815005	rs4663983	G	A	0.195223	-0.094996	0.008884	1.18e-26
3	19740933	rs13087932	3	18883249	rs62241401	T	A	0.239437	0.040187	0.008137	8e-07
6	12903957	rs9349379	6	12903957	rs9349379	G	A	0.410065	-0.069472	0.007207	5.78e-22
6	72437128	rs829470	6	72334753	rs2129322	G	A	0.460675	0.03345	0.006889	1.22e-06
6	97059769	rs9486715	6	97059769	rs9486715	C	A	0.337769	0.076682	0.007243	3.69e-26
6	121815335	rs35136812	6	121846038	rs28455731	T	G	0.161294	0.054481	0.009412	7.29e-09
7	40417816	rs549745067	7	40406876	rs186166891	T	A	0.105119	0.089953	0.011192	9.66e-16
9	71700035	rs7855905	9	71746838	rs7034179	C	T	0.562479	-0.036022	0.006966	2.37e-07
9	119245085	rs7858153	9	119245085	rs7858153	A	G	0.227596	0.051695	0.008169	2.56e-10
10	8720639	rs10795669	10	8722944	rs7916911	T	G	0.280695	0.03846	0.007652	5.1e-07
11	3259478	rs10833535	NA	NA	NA	NA	NA	NA	NA	NA	NA
11	10673739	rs4909945	11	10673739	rs4909945	T	C	0.331121	-0.055726	0.007423	6.32e-14
11	15004340	rs11023404	NA	NA	NA	NA	NA	NA	NA	NA	NA
12	4527322	rs2160875	12	4527322	rs2160875	T	C	0.525509	-0.057644	0.006882	5.77e-17
12	57527283	rs11172113	12	57527283	rs11172113	C	T	0.42011	-0.104115	0.007075	5.64e-49
17	81015295	rs11655891	NA	NA	NA	NA	NA	NA	NA	NA	NA
21	35589328	rs79545715	21	35602268	rs60687229	C	T	0.145178	-0.052775	0.010019	1.41e-07
Abbreviations: SNP, single nucleotide polymorphism; Chr, chromosome; Pos, position; EA, effect allele; OA, other allele; EAF, effect allele frequency; SE, standard error; GERA, Genetic Epidemiology Research on Adult Health and Aging; UKB, UK Biobank. Loci in bold are novel.

## Sheet: Supplementary Data 3
Supplementary Data 3. Look-up of the 38 previously reported migraine loci in the combined (GERA+UKB) multiethnic analysis results. The 38 migraine-associated loci were identified in the meta-analysis performed by Gormley et al. (Nat. Genetics 2016). Loci that reached genome-wide level of significance are in red and those that replicated at Bonferroni significance (P<0.05/38 loci = 1.3x10-3) are h…
					Combined (GERA+UKB) multiethnic analysis results							Previously Reported Statistics		Direction of effect
Chr	Pos	SNP	EA	OA	N	P	P.R.	OR	OR.R.	Q	I	OR	P
1	3075597	rs10218452	G	A	2	4.852e-27	0.3066	1.1416	1.0781	0.0052	87.2	1.11	5.3e-38	++
1	73899742	rs1572668	G	A	2	0.0008846	0.0008846	1.0299	1.0299	0.9875	0	1.04	2.1e-08	++
1	115677183	rs2078371	C	T	2	1.331e-13	0.05096	1.1032	1.0892	0.0018	89.74	1.11	4.1e-24	++
1	150510660	rs6693567	T	C	2	4.844e-06	0.01416	0.9553	0.9588	0.1056	61.82	0.95	1.2e-08	--
1	156450740	rs1925950	A	G	2	2.191e-10	0.0001886	0.9407	0.9441	0.1416	53.72	0.93	9.1e-22	--
2	203832867	rs138556413	T	C	2	9.5e-05	0.03516	0.9075	0.9151	0.1051	61.93	0.88	2.3e-08	--
2	234825093	rs10166942	C	T	2	3.731e-13	1.136e-05	0.922	0.9246	0.1217	58.25	0.94	1e-23	--
3	30480559	rs6791480	T	C	2	0.003363	0.02582	1.0282	1.0269	0.2222	32.88	1.06	7.3e-09	++
3	154289946	rs13078967	C	A	2	1.532e-06	0.03246	0.8609	0.8703	0.0417	75.88	0.87	1.8e-09	--
4	57727311	rs7684253	T	C	2	0.02452	0.02452	1.0203	1.0203	0.9745	0	1.04	2.5e-09	++
6	12903957	rs9349379	G	A	2	2.587e-18	0.06279	0.9229	0.9333	0.0001	93.14	0.93	5.8e-22	--
6	32206049	rs140002913 (rs9267918)	A	G	2	0.926	0.9545	1.002	0.9977	0.0643	70.78	0.91	3.8e-08	+-
6	39183470	rs10456100	T	C	2	0.0002659	0.1084	1.0369	1.0318	0.065	70.62	1.06	6.9e-13	++
6	97042147	rs67338227	T	A	NA	NA	NA	NA	NA	NA	NA	1.09	2e-27	NA+
6	121846038	rs28455731	T	G	2	4.293e-11	8.817e-05	1.0821	1.0782	0.1261	57.27	1.06	7.3e-09	++
6	126049040	rs1268083	C	T	2	0.01348	0.01348	0.9782	0.9782	0.4095	0	0.96	5.3e-09	--
7	40406876	rs186166891	T	A	2	4.594e-11	0.004866	1.0971	1.0894	0.0391	76.5	1.09	9.7e-16	++
7	111328397	rs10155855	T	A	2	0.3936	0.3936	1.0154	1.0154	0.4478	0	1.08	2.1e-08	++
9	119252629	rs6478241	G	A	2	6.528e-13	0.00903	0.9368	0.9423	0.0168	82.5	0.95	1.2e-12	--
10	33468124	rs2506142	G	A	2	0.09905	0.09905	1.0192	1.0192	0.9612	0	1.06	1.5e-09	++
10	96014622	rs10786156	G	C	2	2.207e-06	2.207e-06	0.9587	0.9587	0.9199	0	0.95	2e-14	--
10	100702737	rs12260159	A	G	2	0.005606	0.4486	0.9569	0.9652	0.004	87.92	0.92	3.2e-10	--
10	124210160	rs2223089	C	G	2	3.908e-06	3.908e-06	0.9289	0.9289	0.6314	0	0.93	3e-08	--
11	10674044	rs4910165	G	C	2	7.433e-08	7.433e-08	1.0539	1.0539	0.9303	0	1.06	2.9e-11	++
11	30547438	rs11031122	C	T	2	8.808e-05	8.808e-05	1.0414	1.0414	0.8922	0	1.04	3.5e-08	++
11	102083608	rs10895275	A	T	2	5.489e-05	0.01408	1.0383	1.0358	0.1384	54.45	1.04	1.6e-08	++
11	133829706	rs561561	T	A	2	0.2084	0.2084	1.0183	1.0183	0.6426	0	0.94	3.4e-08	+-
12	4518140	rs1024905	C	G	2	4.802e-14	5.932e-09	0.9352	0.9338	0.2006	38.95	0.94	2.1e-17	--
12	57527283	rs11172113	C	T	2	1.123e-28	0.0006229	0.9027	0.9102	0.005	87.29	0.9	5.6e-49	--
14	93595591	rs11624776	C	A	2	0.0002812	0.02786	0.9643	0.9674	0.1631	48.6	0.96	7.9e-09	--
16	75442143	rs77505915 (rs8046696)	G	T	2	0.0002511	0.0002511	0.9677	0.9677	0.8559	0	0.95	3.3e-10	--
16	87579870	rs4081947	G	A	2	0.0004248	0.3527	1.0336	1.0253	0.007	86.27	1.03	2.5e-09	++
17	5612640	rs75213074	T	C	2	0.6388	0.6388	1.0111	1.0111	0.5059	0	0.89	7.1e-09	+-
17	78262161	rs17857135	C	T	2	0.3118	0.5197	1.0119	1.0099	0.2137	35.32	1.06	5.2e-10	++
20	10684159	rs111404218	G	C	NA	NA	NA	NA	NA	NA	NA	1.05	2e-09	NA+
20	19469817	rs4814864	C	G	2	1.048e-05	0.01653	1.0451	1.0417	0.1025	62.5	1.07	2.2e-19	++
20	30628982	rs144017103	T	C	2	0.7811	0.7811	1.009	1.009	0.3821	0	0.85	1.2e-08	+-
23	40764757	rs12845494	G	C	2	0.2126	0.8198	0.9886	0.995	0.0274	79.44	0.96	1.7e-08	--
Abbreviations: SNP, single nucleotide polymorphism; Chr, chromosome; Pos, position; EA, effect allele; OA, other allele; GERA, Genetic Epidemiology Research on Adult Health and Aging; UKB, UK Biobank; I, heterogeneity index (0–100%); and Q, P-value for Cochrane’s Q statistic.

## Sheet: Supplementary Data 4
Supplementary Data 4. Migraine-associated loci identified in the European ethnic-specific combined (GERA+UKB+IHGC) meta-analysis
CHR	Pos	SNP	EA	OA	EAF	N	P	P.R.	OR	OR.R.	Q	I	known/novel
1	15538534	rs10927723	G	C	0.360243	3	3.679e-12	2.269e-08	1.0407	1.041	0.265	24.71	meta(GERA+UKB)
1	38366907	rs28739509	C	T	0.27304	3	5.571e-11	5.571e-11	1.0441	1.0441	0.77	0	additional novel
1	40045468	rs12740105	G	A	0.667448	3	2.516e-08	0.0009405	0.9675	0.9706	0.1612	45.21	additional novel
1	66175395	rs4278348	C	T	0.535455	3	3.478e-09	3.478e-09	1.0333	1.0333	0.9298	0	additional novel
1	73899742	rs1572668	G	A	0.488984	3	1.611e-10	1.611e-10	1.036	1.036	0.7037	0	known
1	115677946	rs12134493	A	C	0.117232	3	5.503e-36	3.461e-08	1.1105	1.1039	0.0314	71.11	known
1	150510660	rs6693567	T	C	0.73118	3	4.154e-13	1.141e-05	0.9554	0.9568	0.1379	49.53	known
1	156450740	rs1925950	A	G	0.650992	3	2.721e-30	2.721e-30	0.935	0.935	0.4068	0	known
1	175161930	rs10912903	G	C	0.57239	3	7.139e-09	7.139e-09	1.0332	1.0332	0.6708	0	additional novel
1	206848306	rs4074957	C	T	0.22514	3	1.675e-09	1.675e-09	0.9599	0.9599	0.8269	0	additional novel
2	43791363	rs1472100	T	C	0.562097	3	2.981e-09	1.754e-06	0.9674	0.9675	0.2706	23.49	additional novel
2	203832867	rs138556413	T	C	0.0364822	3	2.122e-11	3.252e-05	0.8931	0.8995	0.1371	49.68	known
2	234825093	rs10166942	C	T	0.194737	3	2.151e-39	2.151e-39	0.9108	0.9108	0.6727	0	known
3	30480559	rs6791480	T	C	0.312564	3	2.556e-10	0.0006569	1.0383	1.0341	0.1201	52.82	known
3	154289946	rs13078967	C	A	0.0259283	3	1.3e-15	0.0003436	0.8577	0.8589	0.0231	73.46	known
4	35483556	rs11096773	A	G	0.193075	3	4.461e-12	4.461e-12	0.9507	0.9507	0.9163	0	additional novel
4	57727311	rs7684253	T	C	0.550276	3	1.746e-09	0.0006426	1.0341	1.0301	0.1509	47.11	known
5	74994913	rs4704232	C	T	0.300157	3	2.502e-13	2.502e-13	1.0475	1.0475	0.5148	0	additional novel
5	92439320	rs1496332	G	A	0.463397	3	4.96e-08	4.96e-08	0.9701	0.9701	0.7722	0	additional novel
5	122191139	rs154516	A	G	0.518965	3	5.308e-09	5.308e-09	1.0332	1.0332	0.8214	0	additional novel
5	145752008	rs10038882	C	T	0.251556	3	2.183e-10	2.183e-10	0.96	0.96	0.4409	0	additional novel
6	12903957	rs9349379	G	A	0.407217	3	3.796e-38	1.746e-05	0.9283	0.9309	0.0018	84.24	known
6	31935567	rs3911893	A	G	0.0382777	3	6.656e-09	0.008221	0.9177	0.9253	0.0557	65.37	known
6	39183470	rs10456100	T	C	0.281825	3	3.158e-15	0.001951	1.0498	1.0418	0.0326	70.78	known
6	72328062	rs6906594	A	G	0.453897	3	1.9e-11	1.9e-11	1.0379	1.0379	0.3954	0	meta(GERA+UKB)
6	97059666	rs11153082	G	A	0.330123	3	1.401e-49	4.883e-11	1.0898	1.0932	0.0164	75.66	known
6	121846038	rs28455731	T	G	0.157777	3	2.538e-17	8.108e-09	1.0657	1.0688	0.1555	46.27	known
6	126049040	rs1268083	C	T	0.468163	3	3.153e-10	1.621e-08	0.9657	0.9663	0.3303	9.73	known
7	40427617	rs10234636	C	T	0.890575	3	1.524e-25	7.501e-11	0.9129	0.913	0.1384	49.43	known
9	29372501	rs10156578	G	C	0.566737	3	2.186e-09	0.0003064	0.9669	0.9687	0.1444	48.32	additional novel
9	71704827	rs953588	T	C	0.376872	3	2.242e-15	4.239e-05	1.046	1.0539	0.0216	73.92	meta(GERA+UKB)
9	98291853	rs76597087	T	A	0.102735	3	2.291e-11	2.291e-11	1.064	1.064	0.6081	0	additional novel
9	119245085	rs7858153	A	G	0.229482	3	2.352e-24	0.000316	1.0684	1.074	0.0008	85.97	known
10	8722944	rs7916911	G	T	0.715704	3	2.564e-12	2.564e-12	0.9581	0.9581	0.5655	0	meta(GERA+UKB)
10	33468124	rs2506142	G	A	0.17454	3	5.527e-09	0.009272	1.0428	1.0354	0.0732	61.76	known
10	74031313	rs4415679	A	G	0.364762	3	2.025e-08	0.04177	1.0351	1.0285	0.0265	72.46	additional novel
10	96014622	rs10786156	G	C	0.440278	3	6.16e-19	6.16e-19	0.9515	0.9515	0.641	0	known
10	100702737	rs12260159	A	G	0.0766468	3	7.405e-13	0.0001787	0.9251	0.9318	0.0832	59.78	known
10	104700444	rs7093087	A	G	0.180532	3	3.215e-08	3.215e-08	1.0403	1.0403	0.8522	0	additional novel
10	124210160	rs2223089	C	G	0.0862252	3	1.026e-12	1.026e-12	0.9296	0.9296	0.4955	0	known
10	125274226	rs10902940	A	G	0.252208	3	1.31e-08	1.31e-08	1.0368	1.0368	0.7886	0	additional novel
11	10673739	rs4909945	C	T	0.680393	3	7.669e-22	7.669e-22	1.059	1.059	0.7272	0	known
11	30547438	rs11031122	C	T	0.242659	3	2.492e-11	2.492e-11	1.0434	1.0434	0.874	0	known
11	46929954	rs10838634	G	A	0.900018	3	7.652e-09	1.332e-05	1.0562	1.054	0.2533	27.19	additional novel
11	102057068	rs12787996	A	C	0.332711	3	2.319e-11	5.297e-06	1.0398	1.0386	0.1971	38.43	known
12	4526507	rs1075550	T	C	0.523143	3	1.605e-28	1.605e-28	0.9404	0.9404	0.5559	0	known
12	57527283	rs11172113	C	T	0.414761	3	6.937e-75	4.798e-15	0.9008	0.9044	0.0241	73.14	known
12	98492992	rs10777901	A	C	0.499872	3	1.285e-08	3.847e-05	0.9692	0.9695	0.2199	33.97	additional novel
13	78876537	rs7996252	C	T	0.406296	3	3.335e-08	3.335e-08	0.9694	0.9694	0.3781	0	additional novel
13	110788441	rs2000660	A	G	0.0926228	3	1.163e-10	1.163e-10	1.0641	1.0641	0.5418	0	additional novel
14	27649613	rs17434299	G	A	0.536687	3	2.052e-10	6.997e-07	0.9651	0.9638	0.2318	31.6	additional novel
14	58750902	rs2145600	G	C	0.762168	3	1.945e-08	2.582e-06	1.038	1.037	0.3011	16.68	additional novel
14	76496477	rs75002882	T	G	0.0123437	3	2.268e-08	2.268e-08	0.8553	0.8553	0.9467	0	additional novel
14	93591673	rs28540738	G	A	0.319126	3	4.465e-12	3.207e-06	0.9585	0.96	0.203	37.29	known
16	4523208	rs4785967	A	G	0.701882	3	2.033e-09	2.033e-09	0.9643	0.9643	0.4269	0	additional novel
16	19975407	rs8054079	T	C	0.138333	3	3.828e-08	3.828e-08	1.0448	1.0448	0.8684	0	additional novel
16	75332041	rs4888378	G	A	0.596019	3	3.737e-13	3.737e-13	0.9601	0.9601	0.8713	0	known
16	87579870	rs4081947	G	A	0.348056	3	7.031e-11	0.04347	1.0392	1.0312	0.0066	80.09	known
17	1994966	rs4790873	T	G	0.590664	3	1.772e-09	1.772e-09	0.9657	0.9657	0.9953	0	additional novel
17	7403942	rs12936464	C	A	0.786754	3	3.458e-08	3.458e-08	1.0382	1.0382	0.7424	0	additional novel
17	47513371	rs8075138	T	C	0.395533	3	3.805e-12	5.037e-06	1.0401	1.0408	0.1532	46.7	additional novel
17	78246734	rs12947578	T	C	0.43266	3	8.465e-10	0.006121	1.0395	1.0331	0.0594	64.58	known
18	44866736	rs1019990	T	C	0.296686	3	1.438e-09	0.03379	0.9638	0.9698	0.015	76.17	additional novel
18	55169335	rs34653882	G	A	0.202076	3	7.159e-12	0.002204	0.9535	0.9535	0.0235	73.35	additional novel
19	19406126	rs74182632	A	G	0.0541085	3	4.727e-09	4.727e-09	1.0739	1.0739	0.9048	0	additional novel
19	41860296	rs1800469	G	A	0.699779	3	4.753e-10	4.753e-10	1.0383	1.0383	0.5529	0	additional novel
20	10680221	rs6040095	T	G	0.353036	3	2.672e-11	2.672e-11	1.0392	1.0392	0.6293	0	additional novel
20	19469534	rs4814861	A	G	0.257358	3	1.192e-22	3.683e-06	1.063	1.0562	0.0678	62.84	known
20	31105023	rs293570	G	A	0.320586	3	5.726e-11	5.726e-11	1.0397	1.0397	0.8267	0	known
21	35593827	rs28451064	A	G	0.130288	3	3.203e-14	1.201e-11	0.9362	0.9349	0.3086	14.94	meta(GERA+UKB)
22	30232637	rs5763529	C	T	0.826354	3	2.167e-09	2.167e-09	0.9552	0.9552	0.615	0	additional novel
22	41627924	rs9611522	T	C	0.259382	3	1.044e-08	1.044e-08	1.0375	1.0375	0.8641	0	additional novel
23	40771535	rs1026332	C	G	0.2721	3	4.852e-08	0.1316	0.9695	0.9791	0.0116	77.58	known
Abbreviations: SNP, single nucleotide polymorphism; Chr, chromosome; Pos, position; EA, effect allele; OA, other allele; EAF, effect allele frequency; SE, standard error; GERA, Genetic Epidemiology Research on Adult Health and Aging; UKB, UK Biobank; IHGC, International Headache Genetics Consortium; I, heterogeneity index (0–100%); and Q, P-value for Cochrane’s Q statistic.

## Sheet: Supplementary Data 5
Supplementary Data 5. Migraine-associated loci identified in the women sex-specific combined (GERA+UKB) meta-analysis and look-up in men (GERA+UKB). The beta coefficients from the 2 regressions were compared using a Z test (two-sided).
					Women-specific meta-analysis (GERA+UKB) results										Men-specific meta-analysis (GERA+UKB) results										Compare BETAs
Chr	Pos	SNP	EA	OA	N	EAF	P	P.R.	OR	OR.R.	Q	I	BETA	SE	N	EAF	P	P.R.	OR	OR.R.	Q	I	BETA	SE	Z	P-value
Female top SNPs																											P < 0.05/19 (0.002631579)
1	3075597	rs10218452	G	A	2	0.230991	2.174e-20	0.3496	1.1389	1.0745	0.0088	85.45	0.130063	0.0140556	2	0.231368	2.842e-08	4.866e-06	1.1514	1.1489	0.3077	3.91	0.140979	0.0253974	-0.376048	0.35344	P < 0.05
1	115677183	rs2078371	C	T	2	0.11995	3.17e-10	0.0164	1.1004	1.0902	0.0248	80.16	0.0956738	0.0152099	2	0.119848	5.614e-05	0.1708	1.1158	1.0954	0.0211	81.19	0.109572	0.0271993	-0.445972	0.327809
1	156450873	rs2274319	C	T	2	0.653207	1.617e-12	0.0005287	0.9251	0.9307	0.0876	65.73	-0.0778534	0.0110211	2	0.65335	0.4744	0.4744	0.9857	0.9857	0.6623	0	-0.0144032	0.0201349	-2.76426	0.0028526
2	211540507	rs1047891	A	C	2	0.313282	2.368e-09	0.1081	1.0666	1.0561	0.003	88.66	0.064476	0.0107994	2	0.314317	0.9278	0.9278	1.0018	1.0018	0.4355	0	0.00179838	0.0198468	2.77399	0.00276869
2	234825093	rs10166942	C	T	2	0.220033	1.666e-12	0.001322	0.9133	0.9182	0.0459	74.91	-0.0906909	0.0128459	2	0.21862	0.02619	0.02619	0.9503	0.9503	0.7289	0	-0.0509776	0.0229279	-1.51109	0.0653832
3	52614670	rs11718509	A	G	2	0.384798	3.373e-08	6.264e-05	0.9441	0.942	0.1668	47.68	-0.0575232	0.0104192	2	0.38209	0.918	0.9551	0.9981	0.9989	0.2836	13.04	-0.00190181	0.0184725	-2.62262	0.00436285
6	12903957	rs9349379	G	A	2	0.402841	6.457e-15	0.06336	0.9212	0.9318	0.0006	91.41	-0.0820781	0.01053	2	0.403118	0.0001049	0.05686	0.9292	0.9362	0.0819	66.96	-0.0734313	0.0189306	-0.399168	0.344885
6	97059666	rs11153082	G	A	2	0.32839	2.666e-20	6.361e-06	1.1027	1.0979	0.0614	71.42	0.0977617	0.0105899	2	0.325478	2.401e-07	8.512e-06	1.1035	1.102	0.261	20.85	0.0984869	0.0190672	-0.0332512	0.486737
6	121814671	rs10499112	T	C	2	0.156334	9.163e-11	9.163e-11	1.0925	1.0925	0.4511	0	0.0884686	0.0136522	2	0.158329	0.001941	0.001941	1.0783	1.0783	0.3589	0	0.0753857	0.0243249	0.46902	0.319528
7	40417816	rs549745067	T	TCTC	2	0.110699	2.03e-09	4.246e-06	1.0996	1.0972	0.2157	34.75	0.0949465	0.0158366	2	0.110507	0.0004699	0.2251	1.1045	1.0852	0.0247	80.18	0.0993927	0.0284194	-0.136665	0.445648
9	71694672	rs7028965	G	C	2	0.567723	2.113e-11	2.113e-11	0.934	0.934	0.9269	0	-0.0682788	0.0101939	2	0.567051	0.01283	0.01283	0.9555	0.9555	0.4406	0	-0.0455205	0.0182927	-1.08677	0.13857
9	119245085	rs7858153	A	G	2	0.226644	1.832e-19	0.02585	1.1124	1.0981	0.0008	91.08	0.10652	0.0118055	2	0.225428	0.4007	0.4007	1.0183	1.0183	0.693	0	0.0181346	0.0215792	3.59327	0.000163275
11	10673739	rs4909945	C	T	2	0.702605	3.885e-08	3.885e-08	1.0635	1.0635	0.9376	0	0.0615654	0.0112018	2	0.701879	0.05601	0.05601	1.039	1.039	0.6281	0	0.0382587	0.0200207	1.01592	0.154834
11	14981266	rs10832337	A	G	2	0.318919	4.315e-10	4.315e-10	1.0693	1.0693	0.3656	0	0.0670042	0.0107341	2	0.31625	0.2232	0.8192	1.024	1.0111	0.018	82.14	0.0237165	0.0194707	1.94696	0.0257699
12	4527322	rs2160875	T	C	2	0.505281	1.369e-13	1.369e-13	0.9269	0.9269	0.3398	0	-0.0759096	0.010259	2	0.506113	0.00453	0.00453	0.9491	0.9491	0.5127	0	-0.0522411	0.0184033	-1.12335	0.130645
12	57527283	rs11172113	C	T	2	0.408866	1.563e-23	1.426e-05	0.8999	0.9054	0.041	76.06	-0.105472	0.0105498	2	0.407725	6.028e-07	0.03121	0.9099	0.9188	0.0492	74.16	-0.0944206	0.0189208	-0.510131	0.30498
14	37514564	rs10150336	T	A	2	0.519789	1.744e-08	1.744e-08	0.9431	0.9431	0.8036	0	-0.058583	0.0103951	2	0.519254	0.9946	0.9946	1.0001	1.0001	0.8834	0	9.9995e-05	0.0147748	-3.2484	0.000580289
17	81006140	rs8072089	G	A	2	0.759597	1.327e-09	1.327e-09	1.0764	1.0764	0.8788	0	0.0736221	0.0121407	2	0.760192	0.55	0.55	1.013	1.013	0.3729	0	0.0129162	0.0216077	2.44932	0.0071564
21	35589328	rs79545715	C	T	2	0.0803228	3.628e-09	3.628e-09	0.8881	0.8881	0.9545	0	-0.118671	0.0201126	2	0.0814759	0.1582	0.2707	0.9517	0.9385	0.1299	56.4	-0.0495054	0.0350816	-1.71041	0.0435953
Abbreviations: SNP, single nucleotide polymorphism; Chr, chromosome; Pos, position; EA, effect allele; OA, other allele; EAF, effect allele frequency; SE, standard error; GERA, Genetic Epidemiology Research on Adult Health and Aging; UKB, UK Biobank; I, heterogeneity index (0–100%); and Q, P-value for Cochrane’s Q statistic

## Sheet: Supplementary Data 6
Supplementary Data 6. Comparison of the effect allele frequencies for the 4 women-specific lead SNPs between cases and controls in women and men. We also compared the EAF between women and men cases and women and men controls.
			Women (N=302,262)			Men (N=252,307)			Cases (N=28,852)			Controls (N=525,717)
Locus	SNP	EA	EAF cases	EAF controls	Chi-2 P	EAF cases	EAF controls	Chi-2 P	EAF Women	EAF Men	Chi-2 P	EAF Women	EAF Men	Chi-2 P
CPS1	rs1047891	A	0.3235	0.3125	0.0006	0.3133	0.3144	0.86	0.3235	0.3133	0.13	0.3125	0.3144	0.14
PBRM1	rs11718509	A	0.3806	0.385	0.19	0.3894	0.382	0.22	0.3806	0.3894	0.2	0.385	0.382	0.016
SLC25A21	rs10150336	T	0.5087	0.5207	0.0005	0.5177	0.5193	0.79	0.5087	0.5177	0.21	0.5207	0.5193	0.31
ASTN2	rs7858153	A	0.2422	0.2255	6.59x10-9	0.228	0.2254	0.6	0.2422	0.228	0.02	0.2255	0.2254	0.98
Abbreviations: SNP, single nucleotide polymorphism; EA, effect allele; EAF, effect allele frequency; N, number of individuals; P, P-value for Chi-squared test

## Sheet: Supplementary Data 7
Supplementary Data 7. Migraine-associated loci identified in the men sex-specific combined (GERA+UKB) meta-analysis and look-up in women (GERA+UKB). The beta coefficients from the 2 regressions were compared using a Z test (two-sided).
					Women-specific meta-analysis (GERA+UKB) results										Men-specific meta-analysis (GERA+UKB) results										Compare BETAs
CHR	BP	SNP	EA	OA	N	EAF	P	P.R.	OR	OR.R.	Q	I	BETA	SE	N	EAF	P	P.R.	OR	OR.R.	Q	I	BETA	SE	Z	P-value
Male top SNPs
1	3099138	rs1393064	C	G	2	0.22	2.328e-20	0.2138	1.1418	1.0876	0.0241	80.34	0.132606	0.0143418	2	0.22	1.082e-08	1.082e-08	1.1594	1.1594	0.37	0	0.147903	0.0258691	-0.517152	0.302525
Abbreviations: SNP, single nucleotide polymorphism; Chr, chromosome; Pos, position; EA, effect allele; OA, other allele; EAF, effect allele frequency; SE, standard error; GERA, Genetic Epidemiology Research on Adult Health and Aging; UKB, UK Biobank; I, heterogeneity index (0–100%); and Q, P-value for Cochrane’s Q statistic

## Sheet: Supplementary Data 8
Supplementary Data 8. List of the 95% credible set of variants in each of the 22 migraine loci identified in the combined (GERA+UKB) multiethnic analysis
CHR	SNP	BP	Effect Allele	Reference Allele	Posterior Inclusion Probability	Cumulative Inclusion Probability	Gene
1	rs1393064	3099138	C	G	0.196701	0.196701	MIR4251-PRDM16
1	rs28594467	3097051	T	C	0.09496	0.291661	MIR4251-PRDM16
1	rs61759178	3098489	C	T	0.0932282	0.38489	MIR4251-PRDM16
1	rs2075968	3081241	T	C	0.0920701	0.47696	MIR4251-PRDM16
1	rs11587518	3096925	A	T	0.0877469	0.564707	MIR4251-PRDM16
1	rs10218452	3075597	G	A	0.0848916	0.649598	MIR4251-PRDM16
1	rs60572213	3094396	A	AGTTTAGATACT	0.0705824	0.720181	MIR4251-PRDM16
1	rs2376495	3095126	G	C	0.0645549	0.784736	MIR4251-PRDM16
1	rs61759173	3097509	T	C	0.053028	0.837764	MIR4251-PRDM16
1	rs7518255	3086464	A	G	0.0461223	0.883886	MIR4251-PRDM16
1	rs10797381	3072482	A	T	0.0441209	0.928007	MIR4251-PRDM16
1	rs61759167	3091587	T	C	0.0429726	0.970979	MIR4251-PRDM16
1	rs10399665	8407287	T	C	0.841776	0.841776	SLC45A1-RERE
1	rs151295180	8383676	ATTACT	A	0.078463	0.920239	ERRFI1-SLC45A1
1	rs3795310	8431607	T	C	0.0184668	0.938706	RERE
1	rs1473496	8390051	A	G	0.015753	0.954459	SLC45A1
1	rs10927732	15543202	C	A	0.057714	0.057714	TMEM51
1	rs10803366	15543321	A	G	0.0564118	0.114126	TMEM51
1	rs10927733	15543268	G	C	0.0552156	0.169341	TMEM51
1	rs10803365	15542968	G	A	0.0518671	0.221209	TMEM51
1	rs10927730	15542654	G	A	0.0505009	0.271709	TMEM51
1	rs10927731	15542806	T	C	0.0493281	0.321038	TMEM51
1	rs146993991	15542514	T	TGA	0.0475388	0.368576	TMEM51
1	rs10927728	15542483	G	C	0.0468023	0.415379	TMEM51
1	rs3820065	15541607	C	T	0.0451846	0.460563	TMEM51
1	rs12067242	15542415	C	G	0.0441955	0.504759	TMEM51
1	rs10927729	15542621	A	G	0.0428943	0.547653	TMEM51
1	rs3820064	15542073	A	G	0.0403016	0.587955	TMEM51
1	rs3753315	15541412	A	G	0.0381876	0.626142	TMEM51
1	rs3753318	15541398	T	C	0.0347467	0.660889	TMEM51
1	rs3753317	15541399	G	A	0.0328402	0.693729	TMEM51
1	rs1316277	15539953	T	C	0.0285026	0.722232	TMEM51
1	rs10927727	15539065	T	C	0.0229029	0.745135	TMEM51
1	rs10927724	15538614	C	A	0.0219683	0.767103	TMEM51
1	rs55836253	15555298	A	C	0.0185245	0.785628	TMEM51-FHAD1
1	rs57209488	15547550	C	T	0.0176244	0.803252	TMEM51-FHAD1
1	rs10927734	15545010	T	A	0.0147383	0.81799	TMEM51
1	rs12563699	15553395	C	G	0.0146518	0.832642	TMEM51-FHAD1
1	rs3766157	15547146	G	T	0.0140103	0.846652	TMEM51-FHAD1
1	rs12057512	15544366	C	A	0.0135025	0.860155	TMEM51
1	rs6668896	15556253	A	T	0.0123125	0.872467	TMEM51-FHAD1
1	rs12069439	15554703	A	G	0.0119416	0.884409	TMEM51-FHAD1
1	rs6677613	15556524	A	G	0.00833712	0.892746	TMEM51-FHAD1
1	rs12062396	15544558	A	G	0.00734051	0.900087	TMEM51
1	rs12057289	15543644	C	T	0.00664636	0.906733	TMEM51
1	rs12071760	15543751	G	C	0.00660341	0.913336	TMEM51
1	rs146176561	15545567	A	ACCTGT	0.00555573	0.918892	TMEM51
1	rs145652255	15544571	A	AC	0.00428831	0.92318	TMEM51
1	rs56060076	15556002	A	C	0.00372273	0.926903	TMEM51-FHAD1
1	rs56234960	15555991	G	T	0.00365358	0.930557	TMEM51-FHAD1
1	rs6669322	15556713	C	T	0.00321853	0.933775	TMEM51-FHAD1
1	rs58094456	15549410	A	T	0.00293454	0.93671	TMEM51-FHAD1
1	rs12029833	15552562	G	A	0.00290544	0.939615	TMEM51-FHAD1
1	rs56359803	15556194	G	A	0.00274128	0.942356	TMEM51-FHAD1
1	rs6702579	15556581	T	C	0.00270178	0.945058	TMEM51-FHAD1
1	rs61357783	15555271	A	G	0.00264466	0.947703	TMEM51-FHAD1
1	rs55932144	15555882	C	T	0.00264466	0.950348	TMEM51-FHAD1
1	rs12134493	115677946	A	C	0.524185	0.524185	TSPAN2-NGF
1	rs2078371	115677183	C	T	0.473528	0.997712	TSPAN2-NGF
1	rs2274319	156450873	C	T	0.131891	0.131891	MEF2D
1	rs10908505	156468243	A	T	0.0682398	0.200131	MEF2D
1	rs1342442	156466699	A	G	0.0600924	0.260224	MEF2D
1	rs1925950	156450740	A	G	0.0457899	0.306013	MEF2D
1	rs11264486	156455173	A	G	0.0419207	0.347934	MEF2D
1	rs3818463	156453441	T	C	0.041908	0.389842	MEF2D
1	rs4450010	156448209	G	T	0.0414057	0.431248	MEF2D
1	rs6658120	156448426	C	G	0.0409155	0.472163	MEF2D
1	rs2282286	156452870	A	G	0.0407467	0.51291	MEF2D
1	rs2274320	156453247	A	T	0.0402957	0.553206	MEF2D
1	rs12136856	156473114	G	C	0.0400856	0.593291	MEF2D-IQGAP3
1	rs3790454	156451349	G	T	0.039446	0.632737	MEF2D
1	rs3790457	156458840	T	C	0.0383011	0.671038	MEF2D
1	rs2274317	156446903	C	T	0.036498	0.707536	MEF2D
1	rs6700679	156442956	T	C	0.036081	0.743617	MEF2D
1	rs12038396	156459535	T	C	0.035793	0.77941	MEF2D
1	rs3790459	156461707	T	A	0.0344886	0.813899	MEF2D
1	rs2274316	156446242	A	C	0.0340667	0.847966	MEF2D
1	rs1050316	156434703	T	G	0.0324568	0.880422	MEF2D
1	rs12131289	156446450	T	C	0.032404	0.912826	MEF2D
1	rs10908504	156464429	A	C	0.0310085	0.943835	MEF2D
1	rs1109751	156439000	C	T	0.0296988	0.973534	MEF2D
2	rs4663983	234815005	G	A	0.0957422	0.0957422	MSL3P1-TRPM8
2	rs10166942	234825093	C	T	0.0879653	0.183707	MSL3P1-TRPM8
2	rs6738979	234823058	G	A	0.0749218	0.258629	MSL3P1-TRPM8
2	rs1003540	234825884	G	A	0.0745511	0.33318	MSL3P1-TRPM8
2	rs1985366	234824559	C	T	0.0732322	0.406413	MSL3P1-TRPM8
2	rs2362290	234825369	A	G	0.0719723	0.478385	MSL3P1-TRPM8
2	rs11318897	234826469	G	GT	0.0718744	0.550259	TRPM8
2	rs10170399	234826648	G	A	0.0716672	0.621926	TRPM8
2	rs1965629	234824731	G	A	0.071655	0.693581	MSL3P1-TRPM8
2	rs11563063	234821530	A	G	0.0614878	0.755069	MSL3P1-TRPM8
2	rs11892538	234821445	C	G	0.0606629	0.815732	MSL3P1-TRPM8
2	rs6724624	234820578	G	C	0.0533883	0.869121	MSL3P1-TRPM8
2	rs10187654	234814059	T	C	0.03745	0.906571	MSL3P1-TRPM8
2	rs34459106	234830753	C	CA	0.0163164	0.922887	TRPM8
2	rs2362293	234836854	T	G	0.00957761	0.932465	TRPM8
2	rs7604471	234834176	A	C	0.00911785	0.941582	TRPM8
2	rs4663986	234834455	G	C	0.00863486	0.950217	TRPM8
3	rs13087932	19740933	T	G	0.97216	0.97216	MIR4791-EFHB
6	rs9349379	12903957	G	A	0.99982	0.99982	PHACTR1
6	rs829470	72437128	C	T	0.371939	0.371939	LINC00472-RIMS1
6	rs591809	72213412	G	T	0.0337244	0.405664	LINC00472-RIMS1
6	rs182106	72213306	C	T	0.0329702	0.438634	LINC00472-RIMS1
6	rs199624	72213798	G	A	0.032534	0.471168	LINC00472-RIMS1
6	rs2840979	72409392	A	G	0.0293835	0.500551	LINC00472-RIMS1
6	rs199647	72223021	T	C	0.0288194	0.529371	LINC00472-RIMS1
6	rs199621	72216364	C	A	0.026215	0.555586	LINC00472-RIMS1
6	rs476903	72221973	T	C	0.024749	0.580335	LINC00472-RIMS1
6	rs199623	72213900	G	A	0.023357	0.603692	LINC00472-RIMS1
6	rs66666960	72412463	A	G	0.021425	0.625117	LINC00472-RIMS1
6	rs9293851	72437006	G	A	0.0179612	0.643078	LINC00472-RIMS1
6	rs9442699	72436075	T	C	0.0164788	0.659557	LINC00472-RIMS1
6	rs9446441	72396333	C	A	0.0159174	0.675474	LINC00472-RIMS1
6	rs1321835	72405583	T	C	0.0153904	0.690864	LINC00472-RIMS1
6	rs6901498	72445563	C	G	0.0147269	0.705591	LINC00472-RIMS1
6	rs6453562	72400447	T	G	0.0146739	0.720265	LINC00472-RIMS1
6	rs9446451	72425922	A	T	0.0129526	0.733218	LINC00472-RIMS1
6	rs12529063	72293855	T	C	0.0125115	0.745729	LINC00472-RIMS1
6	rs1358853	72398900	G	A	0.0101023	0.755832	LINC00472-RIMS1
6	rs12528750	72293746	A	G	0.00961524	0.765447	LINC00472-RIMS1
6	rs9446440	72395898	C	G	0.00949931	0.774946	LINC00472-RIMS1
6	rs2101383	72393288	A	G	0.00941111	0.784357	LINC00472-RIMS1
6	rs911363	72423098	T	C	0.00936149	0.793719	LINC00472-RIMS1
6	rs11754467	72404171	C	T	0.00927588	0.802995	LINC00472-RIMS1
6	rs9446437	72389590	C	T	0.00869769	0.811692	LINC00472-RIMS1
6	rs1328696	72449576	G	T	0.00682821	0.818521	LINC00472-RIMS1
6	rs272244	72386156	G	T	0.00681533	0.825336	LINC00472-RIMS1
6	6:72253272:GTTT:G	72253272	G	GTTT	0.00672656	0.832062	LINC00472-RIMS1
6	rs66707419	72425163	G	A	0.00645668	0.838519	LINC00472-RIMS1
6	rs6918162	72384595	C	T	0.0063856	0.844905	LINC00472-RIMS1
6	rs6906594	72328062	A	G	0.00626165	0.851166	LINC00472-RIMS1
6	rs1486613	72326511	A	G	0.00602803	0.857194	LINC00472-RIMS1
6	rs13215108	72313527	A	C	0.00557431	0.862769	LINC00472-RIMS1
6	rs4618484	72288108	C	T	0.00480785	0.867577	LINC00472-RIMS1
6	rs16881689	72366341	A	G	0.00479534	0.872372	LINC00472-RIMS1
6	rs11758536	72371907	G	A	0.00471566	0.877088	LINC00472-RIMS1
6	rs11756168	72303001	G	A	0.00453064	0.881618	LINC00472-RIMS1
6	rs1407200	72366400	A	C	0.00450034	0.886119	LINC00472-RIMS1
6	rs1486596	72290080	T	C	0.00422113	0.89034	LINC00472-RIMS1
6	rs9293842	72213968	A	C	0.0041137	0.894453	LINC00472-RIMS1
6	rs199629	72254302	C	T	0.004001	0.898454	LINC00472-RIMS1
6	rs1575212	72357787	A	T	0.00398176	0.902436	LINC00472-RIMS1
6	rs7754979	72305659	A	G	0.00395116	0.906387	LINC00472-RIMS1
6	rs1486608	72307212	C	T	0.00394804	0.910335	LINC00472-RIMS1
6	rs67041987	72308014	G	A	0.00389141	0.914227	LINC00472-RIMS1
6	rs6938557	72356780	A	G	0.00388433	0.918111	LINC00472-RIMS1
6	rs514244	72248903	G	T	0.00384533	0.921956	LINC00472-RIMS1
6	rs982565	72323926	C	T	0.00367259	0.925629	LINC00472-RIMS1
6	rs1321831	72349268	A	G	0.0034403	0.929069	LINC00472-RIMS1
6	rs1575214	72409110	A	T	0.00340603	0.932475	LINC00472-RIMS1
6	rs12664745	72354616	T	C	0.00338382	0.935859	LINC00472-RIMS1
6	rs16881677	72350814	A	G	0.00331531	0.939174	LINC00472-RIMS1
6	rs6912835	72352079	T	G	0.00328712	0.942462	LINC00472-RIMS1
6	rs141223280	72378588	CAAAT	C	0.00328426	0.945746	LINC00472-RIMS1
6	rs7775155	72305735	A	T	0.00320136	0.948947	LINC00472-RIMS1
6	rs4707922	72281932	C	T	0.00314933	0.952097	LINC00472-RIMS1
6	rs9486715	97059769	C	A	0.274256	0.274256	FHL5
6	rs11153082	97059666	G	A	0.25933	0.533586	FHL5
6	rs9486725	97061159	T	C	0.0763729	0.609959	FHL5
6	rs7741683	97054493	G	A	0.0761369	0.686096	FHL5
6	rs2273621	97058553	G	A	0.0695295	0.755626	FHL5
6	rs7775721	97056979	T	C	0.0673696	0.822995	FHL5
6	rs34308959	97061100	T	TTTTA	0.0347432	0.857739	FHL5
6	rs211187	97036142	G	A	0.0127606	0.870499	FHL5
6	rs2499777	97013814	C	T	0.00910721	0.879606	FHL5
6	rs1475748	97034143	C	T	0.00735376	0.88696	FHL5
6	rs2971610	97027380	T	C	0.00650488	0.893465	FHL5
6	rs2971607	97039857	G	A	0.00641371	0.899879	FHL5
6	rs211158	97022938	G	C	0.00639825	0.906277	FHL5
6	rs2971602	97022468	T	C	0.00627427	0.912551	FHL5
6	rs3849199	97049191	C	T	0.00518098	0.917732	FHL5
6	rs1855533	97050265	C	T	0.00509019	0.922822	FHL5
6	rs2499775	97007340	T	C	0.00495989	0.927782	UFL1-FHL5
6	rs2983902	97047322	C	T	0.00482748	0.93261	FHL5
6	rs2971605	97047146	G	A	0.00420677	0.936817	FHL5
6	rs35151513	96987946	GA	G	0.0037281	0.940545	UFL1
6	rs35391217	97015645	A	AT	0.00368936	0.944234	FHL5
6	rs211186	97048982	C	T	0.00367229	0.947906	FHL5
6	rs7752277	97065131	T	C	0.00355623	0.951463	FHL5-GPR63
6	rs35136812	121815335	GA	G	0.135976	0.135976	GJA1-HSF2
6	rs10499112	121814671	T	C	0.096121	0.232097	GJA1-HSF2
6	rs9490301	121813447	A	T	0.0783575	0.310454	GJA1-HSF2
6	rs9490298	121812424	A	G	0.0693816	0.379836	GJA1-HSF2
6	rs74809038	121808199	G	A	0.0612811	0.441117	GJA1-HSF2
6	rs6937080	121815652	A	T	0.0596819	0.500799	GJA1-HSF2
6	rs77111501	121808289	A	G	0.0574085	0.558207	GJA1-HSF2
6	rs9490305	121814259	A	G	0.0546963	0.612904	GJA1-HSF2
6	rs9490302	121813484	T	G	0.0495712	0.662475	GJA1-HSF2
6	rs9490306	121816879	A	C	0.0478301	0.710305	GJA1-HSF2
6	rs68117630	121802143	A	ATGAG	0.0367675	0.747072	GJA1-HSF2
6	rs9482169	121806143	T	G	0.0354337	0.782506	GJA1-HSF2
6	6:121797446:A:G	121797446	G	A	0.0308302	0.813336	GJA1-HSF2
6	rs13212802	121805330	T	C	0.0163368	0.829673	GJA1-HSF2
6	rs71571116	121801727	A	C	0.0138279	0.843501	GJA1-HSF2
6	rs7743275	121809074	A	G	0.0116759	0.855177	GJA1-HSF2
6	rs9490287	121793012	C	T	0.0111894	0.866366	GJA1-HSF2
6	rs9490292	121799141	T	C	0.0108437	0.87721	GJA1-HSF2
6	rs34039083	121801377	A	G	0.0107791	0.887989	GJA1-HSF2
6	rs17654108	121801533	T	A	0.0107424	0.898731	GJA1-HSF2
6	rs35674549	121801415	T	C	0.010679	0.90941	GJA1-HSF2
6	rs75832971	121800134	A	G	0.0100758	0.919486	GJA1-HSF2
6	rs35704536	121790340	A	C	0.0099885	0.929475	GJA1-HSF2
6	rs9490286	121792655	C	G	0.00910123	0.938576	GJA1-HSF2
6	rs9490285	121792093	C	T	0.00836094	0.946937	GJA1-HSF2
6	rs9490290	121796251	A	G	0.00735637	0.954293	GJA1-HSF2
7	rs56127444	40417816	T	TCTC	0.0815819	0.0815819	C7orf10
7	rs12669577	40420360	C	G	0.0475685	0.12915	C7orf10
7	rs17171703	40416317	T	C	0.0445193	0.17367	C7orf10
7	rs35522163	40436887	A	AT	0.0441781	0.217848	C7orf10
7	rs79486579	40431132	C	A	0.0439375	0.261785	C7orf10
7	rs118103401	40424315	G	T	0.0435582	0.305344	C7orf10
7	rs17171705	40427000	A	G	0.0351521	0.340496	C7orf10
7	rs78017680	40428287	A	T	0.0343511	0.374847	C7orf10
7	rs2190261	40474936	A	G	0.027084	0.401931	C7orf10
7	rs4434532	40472715	T	A	0.0270751	0.429006	C7orf10
7	rs4526265	40472646	C	G	0.0260788	0.455085	C7orf10
7	rs117198283	40470608	C	A	0.0256002	0.480685	C7orf10
7	rs77423178	40472087	A	C	0.025505	0.50619	C7orf10
7	rs11531505	40469643	A	G	0.025017	0.531207	C7orf10
7	rs4379368	40466200	T	C	0.024482	0.555689	C7orf10
7	rs1319467	40477363	G	A	0.0243231	0.580012	C7orf10
7	rs12531683	40465519	A	G	0.0233859	0.603398	C7orf10
7	rs17171710	40440233	T	C	0.0228935	0.626291	C7orf10
7	rs12538229	40460129	T	C	0.0223915	0.648683	C7orf10
7	rs59682057	40453475	G	A	0.02107	0.669753	C7orf10
7	rs11531504	40404052	A	C	0.0196351	0.689388	C7orf10
7	rs12234460	40449904	T	C	0.0191956	0.708584	C7orf10
7	rs12670267	40421682	A	G	0.0185829	0.727166	C7orf10
7	rs76206723	40447971	A	G	0.0178776	0.745044	C7orf10
7	rs12533531	40418721	A	G	0.017063	0.762107	C7orf10
7	rs76974877	40407871	AC	A	0.0151689	0.777276	C7orf10
7	rs17171694	40394987	C	T	0.0144094	0.791685	C7orf10
7	rs186166891	40406876	T	A	0.0142798	0.805965	C7orf10
7	rs12532479	40427634	C	T	0.014105	0.82007	C7orf10
7	rs17171696	40399193	G	A	0.0137932	0.833863	C7orf10
7	rs79841539	40400712	A	G	0.0134886	0.847352	C7orf10
7	rs17171693	40394497	A	G	0.0131541	0.860506	C7orf10
7	rs147040642	40431370	G	A	0.0129523	0.873458	C7orf10
7	rs148695545	40413019	T	TA	0.012665	0.886123	C7orf10
7	rs80157425	40402053	T	C	0.0125428	0.898666	C7orf10
7	rs10435164	40404675	T	G	0.0118841	0.91055	C7orf10
7	rs141208879	40429728	A	G	0.0114973	0.922048	C7orf10
7	rs137960410	40411544	A	AACAC	0.00940283	0.93145	C7orf10
7	rs77410344	40410924	C	T	0.0081549	0.939605	C7orf10
7	rs67063176	40416687	A	ATG	0.00775777	0.947363	C7orf10
7	rs78299423	40431487	T	G	0.00675087	0.954114	C7orf10
9	rs7855905	71700035	G	C	0.113714	0.113714	FXN
9	rs11145043	71688476	G	T	0.103881	0.217595	FXN
9	rs4596713	71699216	T	C	0.0991795	0.316775	FXN
9	rs7849347	71690482	G	T	0.0957734	0.412548	FXN
9	rs7028965	71694672	G	C	0.0936972	0.506246	FXN
9	rs11145106	71699006	G	A	0.0889748	0.59522	FXN
9	rs7875693	71690452	A	T	0.0867904	0.682011	FXN
9	rs2481601	71685908	G	T	0.071099	0.75311	FXN
9	rs12338940	71704350	T	C	0.050304	0.803414	FXN
9	rs953588	71704827	T	C	0.0461581	0.849572	FXN
9	rs3793461	71675464	G	T	0.0255462	0.875118	FXN
9	rs3793467	71681253	A	C	0.0231183	0.898236	FXN
9	rs3793466	71681240	C	T	0.0198525	0.918089	FXN
9	rs3793458	71675112	A	G	0.00828117	0.92637	FXN
9	rs2498430	71684702	A	G	0.00362064	0.929991	FXN
9	rs2498433	71681986	T	C	0.0034111	0.933402	FXN
9	rs58208957	71685718	G	GT	0.00312958	0.936531	FXN
9	rs2498431	71684591	C	T	0.00309002	0.939621	FXN
9	rs944348	71684259	T	C	0.00304779	0.942669	FXN
9	rs11145070	71692862	A	G	0.00242038	0.94509	FXN
9	rs11145072	71692944	C	A	0.00208834	0.947178	FXN
9	rs10869821	71692385	G	A	0.00163651	0.948814	FXN
9	rs7874105	71692080	G	C	0.00156563	0.95038	FXN
9	rs7858153	119245085	A	G	0.244646	0.244646	ASTN2-LOC100128505
9	rs7873551	119245127	C	T	0.23235	0.476996	ASTN2-LOC100128505
9	rs12683023	119241662	G	C	0.186281	0.663277	ASTN2-LOC100128505
9	rs12684144	119241635	C	T	0.181401	0.844678	ASTN2-LOC100128505
9	rs34499708	119241165	A	G	0.152313	0.996991	ASTN2-LOC100128505
10	rs10795669	8720639	T	G	0.437644	0.437644	GATA3-SFTA1P
10	rs827396	8693691	T	C	0.150672	0.588316	GATA3-SFTA1P
10	rs7916911	8722944	G	T	0.0746328	0.662949	GATA3-SFTA1P
10	rs7914600	8727291	G	T	0.0576722	0.720621	GATA3-SFTA1P
10	rs7915979	8728499	C	A	0.0374147	0.758036	GATA3-SFTA1P
10	rs2483924	8708668	C	A	0.0208623	0.778898	GATA3-SFTA1P
10	rs4749806	8711723	T	C	0.0188481	0.797746	GATA3-SFTA1P
10	rs372918073	8719649	T	TGATTTTAG	0.018324	0.81607	GATA3-SFTA1P
10	rs4237399	8710918	C	A	0.0160605	0.832131	GATA3-SFTA1P
10	rs827378	8714461	G	A	0.01584	0.847971	GATA3-SFTA1P
10	rs827394	8692584	C	T	0.0131408	0.861111	GATA3-SFTA1P
10	rs4508106	8709338	G	T	0.0131174	0.874229	GATA3-SFTA1P
10	rs827400	8698183	T	C	0.011992	0.886221	GATA3-SFTA1P
10	rs827382	8719269	T	C	0.0113285	0.897549	GATA3-SFTA1P
10	rs827392	8700934	G	A	0.0109247	0.908474	GATA3-SFTA1P
10	rs10905453	8744021	G	A	0.0105793	0.919053	GATA3-SFTA1P
10	rs827388	8706433	G	A	0.00920476	0.928258	GATA3-SFTA1P
10	rs11255866	8757444	T	C	0.0084375	0.936696	GATA3-SFTA1P
10	rs844131	8696744	C	T	0.00823885	0.944934	GATA3-SFTA1P
10	rs827387	8706182	T	C	0.00776733	0.952702	GATA3-SFTA1P
11	rs10833535	3259478	A	G	0.203605	0.203605	MRGPRE-ZNF195
11	rs11026091	3259809	A	G	0.135767	0.339372	MRGPRE-ZNF195
11	rs7103969	3260150	C	G	0.0926394	0.432011	MRGPRE-ZNF195
11	rs7123908	3260189	C	T	0.0903676	0.522379	MRGPRE-ZNF195
11	rs10766814	3260222	C	T	0.085261	0.60764	MRGPRE-ZNF195
11	rs12295710	3249984	T	C	0.0801496	0.68779	MRGPRE
11	rs7104488	3259830	T	C	0.0762932	0.764083	MRGPRE-ZNF195
11	rs7104094	3260259	A	G	0.0760977	0.84018	MRGPRE-ZNF195
11	rs11601864	3258522	G	C	0.0736208	0.913801	MRGPRE-ZNF195
11	rs4391795	3249552	T	C	0.0702227	0.984024	MRGPRE
11	rs4909945	10673739	C	T	0.322175	0.322175	MRVI1
11	rs7940646	10669228	C	T	0.226831	0.549006	MRVI1
11	rs2052692	10667641	G	A	0.0921375	0.641143	MRVI1
11	rs6484437	10667275	G	A	0.0892671	0.730411	MRVI1
11	rs4442541	10669172	G	A	0.0735525	0.803963	MRVI1
11	rs10840457	10675738	G	A	0.0700927	0.874056	MRVI1
11	rs4910165	10674044	G	C	0.044765	0.918821	MRVI1
11	rs2098839	10676987	C	T	0.0422086	0.961029	MRVI1
11	rs11023404	15004340	T	C	0.119854	0.119854	CALCA-CALCB
11	rs1496162	15003073	G	A	0.119754	0.239608	CALCA-CALCB
11	rs7942597	15011455	G	A	0.108556	0.348164	CALCA-CALCB
11	rs7395042	15012391	A	G	0.107652	0.455816	CALCA-CALCB
11	rs2132466	15012110	T	C	0.104922	0.560738	CALCA-CALCB
11	rs7927199	15011438	A	G	0.10165	0.662388	CALCA-CALCB
11	rs7948017	15000384	C	A	0.0954155	0.757804	CALCA-CALCB
11	rs903808	14999189	C	T	0.0525624	0.810366	CALCA-CALCB
11	rs10832337	14981266	A	G	0.045847	0.856213	CYP2R1-CALCA
11	rs5242	14988998	A	G	0.0277579	0.883971	CALCA
11	rs1553005	14994490	C	G	0.024243	0.908214	CALCA-CALCB
11	rs3781719	14994524	G	A	0.0238599	0.932074	CALCA-CALCB
11	rs7930346	15119961	A	T	0.00572383	0.937798	CALCB-INSC
11	rs11023428	15116717	A	G	0.00472567	0.942523	CALCB-INSC
11	rs2132469	15021233	A	G	0.00277158	0.945295	CALCA-CALCB
11	rs2226917	15111580	C	T	0.00258614	0.947881	CALCB-INSC
11	rs7936444	15052035	C	A	0.00245209	0.950333	CALCA-CALCB
12	rs2160875	4527322	T	C	0.380002	0.380002	FGF23-FGF6
12	rs7957385	4525546	G	A	0.212733	0.592735	FGF23-FGF6
12	12:4525764:T:G	4525764	G	T	0.126139	0.718874	FGF23-FGF6
12	rs1075550	4526507	T	C	0.0747661	0.79364	FGF23-FGF6
12	rs10849061	4523456	T	C	0.049755	0.843395	FGF23-FGF6
12	rs4766241	4523225	G	A	0.0446943	0.88809	FGF23-FGF6
12	rs10774231	4515374	C	T	0.0412359	0.929325	FGF23-FGF6
12	rs1024905	4518140	C	G	0.0387235	0.968049	FGF23-FGF6
12	rs11172113	57527283	C	T	0.790053	0.790053	LRP1-MIR1228
12	rs4759276	57526646	A	G	0.209055	0.999108	LRP1-MIR1228
17	rs11655891	81015295	G	A	0.472159	0.472159	B3GNTL1-METRNL
17	rs8072089	81006140	G	A	0.287575	0.759734	B3GNTL1
17	rs9916157	81005338	C	A	0.132233	0.891967	B3GNTL1
17	rs35316495	81007439	T	C	0.0836616	0.975629	B3GNTL1
21	rs79545715	35589328	C	T	0.494376	0.494376	LINC00310-KCNE2
21	rs28451064	35593827	A	G	0.38499	0.879366	LINC00310-KCNE2
21	rs139239714	35586723	A	AC	0.0479318	0.927298	LINC00310-KCNE2
21	rs7276739	35588864	A	G	0.0461068	0.973405	LINC00310-KCNE2

## Sheet: Supplementary Data 9
Supplementary Data 9. List of the 95% credible set of variants in each of the 73 migraine loci identified in the combined (GERA+UKB+IHGC) European analysis
CHR	SNP	BP	Effect Allele	Reference Allele	Posterior Inclusion Probability	Cumulative Inclusion Probability	Gene
1	rs10927723	15538534	G	C	0.0986122	0.0986122	TMEM51
1	rs10927722	15538515	A	G	0.0946382	0.19325	TMEM51
1	rs12025158	15539259	A	G	0.0909992	0.28425	TMEM51
1	rs10927726	15538853	C	T	0.0812592	0.365509	TMEM51
1	rs12057629	15538493	C	T	0.0794999	0.445009	TMEM51
1	rs10737909	15548636	T	G	0.068529	0.513538	TMEM51-FHAD1
1	rs4661604	15537638	C	T	0.0672333	0.580771	TMEM51
1	rs10927725	15538752	C	T	0.0661013	0.646873	TMEM51
1	rs12070469	15537122	T	C	0.0502037	0.697076	TMEM51
1	rs4661607	15537858	C	T	0.0487105	0.745787	TMEM51
1	rs4661608	15537881	C	T	0.0481022	0.793889	TMEM51
1	rs12058415	15536623	A	G	0.0474214	0.84131	TMEM51
1	rs10803369	15550525	A	C	0.0464335	0.887744	TMEM51-FHAD1
1	rs12124007	15551116	T	A	0.045046	0.93279	TMEM51-FHAD1
1	rs4661606	15537704	C	T	0.0418208	0.974611	TMEM51
1	rs28739509	38366907	C	T	0.111179	0.111179	INPP5B
1	rs11485997	38344773	A	G	0.0828023	0.193981	INPP5B
1	rs9700081	38350834	T	C	0.0761873	0.270168	INPP5B
1	rs9729284	38373989	T	C	0.0738898	0.344058	INPP5B
1	rs28766116	38371273	C	T	0.0720299	0.416088	INPP5B
1	rs28885132	38371691	C	A	0.0699846	0.486073	INPP5B
1	rs35129114	38373941	T	C	0.0685824	0.554655	INPP5B
1	rs12728438	38349400	A	G	0.0602286	0.614884	INPP5B
1	rs28420383	38346405	C	T	0.0560723	0.670956	INPP5B
1	rs12563037	38258644	C	G	0.0463652	0.717321	EPHA10-MANEAL
1	rs12734823	38337765	A	G	0.0444126	0.761734	INPP5B
1	rs28625842	38310786	A	G	0.0377735	0.799507	MTF1
1	rs2291297	38272660	A	G	0.0349377	0.834445	YRDC
1	rs28411034	38276997	A	G	0.0285444	0.862989	MTF1
1	rs12729989	38327384	G	A	0.0278285	0.890818	INPP5B
1	rs72661832	38260733	T	C	0.0277828	0.918601	MANEAL
1	rs11485996	38322418	T	C	0.0204589	0.93906	MTF1
1	rs3891572	38298876	T	C	0.0182808	0.95734	MTF1
1	rs12740105	40045468	G	A	0.032238	0.032238	SNORA55-HEYL
1	rs1472662	39590409	T	G	0.02823	0.060468	MACF1-KIAA0754
1	rs72637903	39561884	A	G	0.0280811	0.0885491	MACF1-KIAA0754
1	rs11206387	40052998	G	A	0.0234161	0.111965	SNORA55-HEYL
1	rs2134472	39603214	G	T	0.0225561	0.134521	MACF1-KIAA0754
1	rs9729677	40052809	G	T	0.0184311	0.152952	SNORA55-HEYL
1	rs12037073	40046897	T	C	0.0172199	0.170172	SNORA55-HEYL
1	rs4660846	40049511	T	C	0.0170548	0.187227	SNORA55-HEYL
1	rs7539261	40050503	T	A	0.0169818	0.204209	SNORA55-HEYL
1	rs1180333	40020504	C	T	0.016857	0.221066	PPIEL
1	rs67062906	39616690	G	C	0.0162878	0.237354	MACF1-KIAA0754
1	rs710913	39989926	C	T	0.0162847	0.253638	PPIEL-BMP8A
1	rs7539279	40050568	G	A	0.0161642	0.269803	SNORA55-HEYL
1	rs2695319	40056700	C	G	0.015107	0.28491	SNORA55-HEYL
1	rs6679564	39617080	G	A	0.0145774	0.299487	MACF1-KIAA0754
1	rs2282231	39569571	T	C	0.0132958	0.312783	MACF1-KIAA0754
1	rs11206390	40054499	G	A	0.012905	0.325688	SNORA55-HEYL
1	rs141752713	39566766	T	C	0.0121216	0.337809	MACF1-KIAA0754
1	rs112646560	39560250	T	C	0.0121117	0.349921	MACF1-KIAA0754
1	rs2695324	40053641	A	G	0.0120655	0.361987	SNORA55-HEYL
1	rs114333084	39566587	T	C	0.0120508	0.374037	MACF1-KIAA0754
1	rs61779310	39942297	G	C	0.0117443	0.385782	KIAA0754-MACF1
1	rs7520271	40044713	C	A	0.011399	0.397181	SNORA55-HEYL
1	rs4660443	39591779	T	C	0.0106577	0.407838	MACF1-KIAA0754
1	rs61779313	39944249	C	T	0.0100426	0.417881	KIAA0754-MACF1
1	rs3738676	39991588	T	G	0.0100032	0.427884	PPIEL-BMP8A
1	rs16825939	39662508	A	G	0.00924922	0.437134	MACF1-KIAA0754
1	rs67916282	39602755	A	T	0.00898457	0.446118	MACF1-KIAA0754
1	rs10788925	39594102	T	C	0.00883447	0.454953	MACF1-KIAA0754
1	rs10788933	39695155	G	A	0.00804665	0.462999	MACF1-KIAA0754
1	rs879037	39975408	C	T	0.00796158	0.470961	BMP8A
1	rs57214150	39654372	C	G	0.0079406	0.478901	MACF1-KIAA0754
1	rs112205225	39587388	C	A	0.00780357	0.486705	MACF1-KIAA0754
1	rs16825942	39662618	A	G	0.00777674	0.494482	MACF1-KIAA0754
1	rs72661925	39669537	A	T	0.00740189	0.501884	MACF1-KIAA0754
1	rs67020650	39668015	C	T	0.00716811	0.509052	MACF1-KIAA0754
1	rs11206378	40049184	A	G	0.00697027	0.516022	SNORA55-HEYL
1	rs112824904	39647620	T	C	0.00683933	0.522861	MACF1-KIAA0754
1	rs4660475	39612240	G	A	0.00672819	0.529589	MACF1-KIAA0754
1	rs6600289	39613812	T	C	0.00668869	0.536278	MACF1-KIAA0754
1	rs112139327	39686210	C	A	0.00665937	0.542938	MACF1-KIAA0754
1	rs113603865	39564930	T	C	0.00663032	0.549568	MACF1-KIAA0754
1	rs4660543	39678990	G	A	0.00657773	0.556146	MACF1-KIAA0754
1	rs4660546	39679402	C	T	0.0065541	0.5627	MACF1-KIAA0754
1	rs905381	39688552	G	T	0.00654471	0.569244	MACF1-KIAA0754
1	rs67452844	39616282	G	A	0.00642494	0.575669	MACF1-KIAA0754
1	rs66531516	39629062	A	G	0.00641593	0.582085	MACF1-KIAA0754
1	rs72637905	39683298	T	C	0.00640244	0.588488	MACF1-KIAA0754
1	rs72634502	39552963	T	C	0.00629224	0.59478	MACF1-KIAA0754
1	rs2036463	39688075	A	G	0.00624923	0.601029	MACF1-KIAA0754
1	rs111701080	39694518	T	G	0.00621526	0.607244	MACF1-KIAA0754
1	rs2036464	39688242	G	A	0.00621104	0.613455	MACF1-KIAA0754
1	rs2473617	39988471	A	G	0.00601519	0.619471	PPIEL-BMP8A
1	rs72661927	39675322	G	A	0.00593342	0.625404	MACF1-KIAA0754
1	rs66848709	39612557	C	T	0.00558009	0.630984	MACF1-KIAA0754
1	rs3931300	39660847	G	A	0.00536858	0.636353	MACF1-KIAA0754
1	rs7554301	39643464	T	C	0.005319	0.641672	MACF1-KIAA0754
1	rs112566467	39562627	T	C	0.00529761	0.646969	MACF1-KIAA0754
1	rs1727098	39989327	T	C	0.00524937	0.652219	PPIEL-BMP8A
1	rs1180341	39992808	C	T	0.00499393	0.657213	PPIEL-BMP8A
1	rs2746056	40059778	G	A	0.00498317	0.662196	SNORA55-HEYL
1	rs2036465	39575982	C	A	0.00496711	0.667163	MACF1-KIAA0754
1	rs11205695	39620957	C	A	0.00470951	0.671872	MACF1-KIAA0754
1	rs72660086	39571992	G	T	0.00458616	0.676459	MACF1-KIAA0754
1	rs72637906	39708302	A	G	0.00455691	0.681016	MACF1-KIAA0754
1	rs67886352	39708703	A	G	0.00453025	0.685546	MACF1-KIAA0754
1	rs3768320	40032239	C	T	0.00447356	0.690019	PABPC4-SNORA55
1	rs66727439	39711930	T	C	0.00443939	0.694459	MACF1-KIAA0754
1	rs112672438	39646787	T	C	0.00440994	0.698869	MACF1-KIAA0754
1	rs4660603	39736334	G	C	0.00437675	0.703245	MACF1-KIAA0754
1	rs61782157	39762889	T	C	0.00434205	0.707587	MACF1-KIAA0754
1	rs1537817	39639653	T	C	0.00433195	0.711919	MACF1-KIAA0754
1	rs1126313	39639744	A	C	0.00432792	0.716247	MACF1-KIAA0754
1	rs16826000	39713860	T	G	0.00429006	0.720537	MACF1-KIAA0754
1	rs61779309	39940499	C	T	0.00428217	0.72482	KIAA0754-MACF1
1	rs16826009	39716902	G	A	0.00425286	0.729072	MACF1-KIAA0754
1	rs60323161	39710459	C	T	0.00423547	0.733308	MACF1-KIAA0754
1	rs111254532	39713648	C	T	0.00421632	0.737524	MACF1-KIAA0754
1	rs4660208	39722214	G	A	0.00413779	0.741662	MACF1-KIAA0754
1	rs10888683	39623669	T	A	0.00411227	0.745774	MACF1-KIAA0754
1	rs113214136	39874539	T	G	0.00407994	0.749854	MACF1-KIAA0754
1	rs6703800	39626642	A	G	0.00391264	0.753767	MACF1-KIAA0754
1	rs41270803	39766041	G	A	0.003911	0.757678	MACF1-KIAA0754
1	rs1775654	39950080	T	C	0.003861	0.761539	KIAA0754-MACF1
1	rs16826036	39757799	C	G	0.00376335	0.765302	MACF1-KIAA0754
1	rs3818806	39748271	A	G	0.00369082	0.768993	MACF1-KIAA0754
1	rs16826038	39758634	A	G	0.00361413	0.772607	MACF1-KIAA0754
1	rs950805	39705458	C	A	0.00360443	0.776212	MACF1-KIAA0754
1	rs41270799	39748662	A	G	0.00360305	0.779815	MACF1-KIAA0754
1	rs61783376	39769000	C	T	0.00342225	0.783237	MACF1-KIAA0754
1	rs4660636	39770227	C	T	0.00336005	0.786597	MACF1-KIAA0754
1	rs4660637	39770278	T	C	0.00333511	0.789932	MACF1-KIAA0754
1	rs16825887	39643382	A	G	0.00333158	0.793264	MACF1-KIAA0754
1	rs1985076	39915209	C	T	0.00331054	0.796574	KIAA0754-MACF1
1	rs11205823	39714238	A	T	0.00322245	0.799797	MACF1-KIAA0754
1	rs16825921	39649198	T	A	0.00321478	0.803011	MACF1-KIAA0754
1	rs4660214	39731550	C	T	0.00311836	0.80613	MACF1-KIAA0754
1	rs6692918	39700582	T	C	0.00303934	0.809169	MACF1-KIAA0754
1	rs61779306	39922426	A	G	0.0030171	0.812186	KIAA0754-MACF1
1	rs2018212	39905588	C	T	0.00293227	0.815118	KIAA0754-MACF1
1	rs61783378	39777159	A	G	0.00286855	0.817987	MACF1-KIAA0754
1	rs41270821	39923732	C	T	0.00282426	0.820811	KIAA0754-MACF1
1	rs4660751	39905873	T	C	0.00281008	0.823621	KIAA0754-MACF1
1	rs7553009	39713113	T	C	0.00277003	0.826391	MACF1-KIAA0754
1	rs10493087	39717256	G	C	0.00267596	0.829067	MACF1-KIAA0754
1	rs4660550	39688459	A	T	0.00267296	0.83174	MACF1-KIAA0754
1	rs67408364	39618556	G	A	0.00265585	0.834396	MACF1-KIAA0754
1	rs2296175	39924398	A	G	0.00262519	0.837021	KIAA0754-MACF1
1	rs3118014	39914090	A	G	0.00255297	0.839574	KIAA0754-MACF1
1	rs1180347	39996716	T	C	0.00252003	0.842094	PPIEL
1	rs3768302	39880319	G	T	0.00251473	0.844609	KIAA0754
1	rs17343193	39881468	A	T	0.00250486	0.847114	KIAA0754
1	rs61779300	39885763	A	G	0.00248149	0.849595	KIAA0754-MACF1
1	rs3768301	39870793	T	C	0.00246427	0.85206	MACF1-KIAA0754
1	rs2296173	39913351	G	A	0.00241219	0.854472	KIAA0754-MACF1
1	rs61779308	39938257	T	C	0.00227996	0.856752	KIAA0754-MACF1
1	rs41270807	39801815	C	A	0.0022433	0.858995	MACF1-KIAA0754
1	rs72661940	39728647	G	C	0.00220984	0.861205	MACF1-KIAA0754
1	rs590214	39612493	G	A	0.00215792	0.863363	MACF1-KIAA0754
1	rs61779285	39867055	T	C	0.00211768	0.865481	MACF1-KIAA0754
1	rs4660732	39863215	T	C	0.00210202	0.867583	MACF1-KIAA0754
1	rs11205839	39733733	A	G	0.00205597	0.869639	MACF1-KIAA0754
1	rs2275187	39763242	A	G	0.00199949	0.871638	MACF1-KIAA0754
1	rs755247	39994545	T	A	0.00199455	0.873633	PPIEL-BMP8A
1	rs147860177	39554034	G	T	0.00197022	0.875603	MACF1-KIAA0754
1	rs2296172	39835817	G	A	0.00196862	0.877571	MACF1-KIAA0754
1	rs6688708	39758993	G	C	0.00195316	0.879525	MACF1-KIAA0754
1	rs3768299	39857192	A	G	0.00193061	0.881455	MACF1-KIAA0754
1	rs2275186	39766055	T	C	0.00190822	0.883363	MACF1-KIAA0754
1	rs12025847	39766649	A	G	0.0018989	0.885262	MACF1-KIAA0754
1	rs6699928	39733499	G	T	0.00182273	0.887085	MACF1-KIAA0754
1	rs61779284	39855177	A	G	0.00181153	0.888897	MACF1-KIAA0754
1	rs3116387	39742869	G	T	0.00179849	0.890695	MACF1-KIAA0754
1	rs1537815	39744618	G	A	0.00175794	0.892453	MACF1-KIAA0754
1	rs7414381	39741520	T	A	0.00175731	0.89421	MACF1-KIAA0754
1	rs60069508	39964912	C	G	0.00173944	0.89595	BMP8A
1	rs139622852	39983274	T	C	0.00165266	0.897602	BMP8A
1	rs2275188	39748921	A	G	0.00163335	0.899236	MACF1-KIAA0754
1	rs72661965	39846590	C	A	0.00162252	0.900858	MACF1-KIAA0754
1	rs111797516	39762203	G	A	0.0015733	0.902432	MACF1-KIAA0754
1	rs61779283	39840768	T	C	0.00157103	0.904003	MACF1-KIAA0754
1	rs16826087	39812518	T	C	0.00151973	0.905522	MACF1-KIAA0754
1	rs2484133	39653994	C	T	0.00151131	0.907034	MACF1-KIAA0754
1	rs599892	39922884	G	C	0.00149751	0.908531	KIAA0754-MACF1
1	rs11205828	39719346	T	C	0.00148912	0.91002	MACF1-KIAA0754
1	rs4660690	39819503	A	G	0.00147439	0.911495	MACF1-KIAA0754
1	rs72661961	39831768	G	A	0.00147439	0.912969	MACF1-KIAA0754
1	rs61779278	39834617	G	A	0.00145565	0.914425	MACF1-KIAA0754
1	rs2246257	39726182	A	G	0.00145393	0.915879	MACF1-KIAA0754
1	rs17264671	39818052	C	A	0.00138765	0.917266	MACF1-KIAA0754
1	rs61779274	39816941	G	C	0.00138492	0.918651	MACF1-KIAA0754
1	rs596705	39903129	C	T	0.00137356	0.920025	KIAA0754-MACF1
1	rs661316	39631297	A	G	0.00136881	0.921394	MACF1-KIAA0754
1	rs11205884	39772070	T	G	0.00133032	0.922724	MACF1-KIAA0754
1	rs2275767	39945297	T	C	0.00131653	0.92404	KIAA0754-MACF1
1	rs587404	39908506	A	G	0.00129756	0.925338	KIAA0754-MACF1
1	rs41270811	39815344	A	G	0.00129013	0.926628	MACF1-KIAA0754
1	rs11206388	40053061	T	C	0.00128929	0.927917	SNORA55-HEYL
1	rs16826093	39815143	A	T	0.0012716	0.929189	MACF1-KIAA0754
1	rs1180376	39884433	G	A	0.00127046	0.930459	KIAA0754-MACF1
1	rs588326	39908726	G	A	0.00126981	0.931729	KIAA0754-MACF1
1	rs3754346	39814960	T	C	0.00126286	0.932992	MACF1-KIAA0754
1	rs722357	39944768	T	C	0.00124481	0.934237	KIAA0754-MACF1
1	rs1180375	39881040	C	G	0.00123614	0.935473	KIAA0754
1	rs1775656	39911001	T	C	0.001222	0.936695	KIAA0754-MACF1
1	rs755249	39995074	T	C	0.00121781	0.937913	PPIEL-BMP8A
1	rs625384	39893093	T	C	0.00119013	0.939103	KIAA0754-MACF1
1	rs12138051	39948224	G	A	0.00118928	0.940292	KIAA0754-MACF1
1	rs1984143	39756317	A	G	0.00118419	0.941477	MACF1-KIAA0754
1	rs1984142	39745608	C	G	0.00117483	0.942651	MACF1-KIAA0754
1	rs2265408	39723075	T	C	0.00117028	0.943822	MACF1-KIAA0754
1	rs7554206	39929240	C	T	0.00115777	0.944979	KIAA0754-MACF1
1	rs663892	39889677	A	G	0.00113939	0.946119	KIAA0754-MACF1
1	rs1617212	39886773	G	A	0.00113693	0.947256	KIAA0754-MACF1
1	rs1180349	40006052	C	T	0.00112198	0.948378	PPIEL
1	rs2484751	39748539	A	C	0.00110903	0.949487	MACF1-KIAA0754
1	rs61779276	39825438	T	C	0.00110768	0.950594	MACF1-KIAA0754
1	rs4278348	66175395	C	T	0.187403	0.187403	LEPR-PDE4B
1	rs17416384	66179064	G	A	0.186425	0.373828	LEPR-PDE4B
1	rs7511672	66178918	G	A	0.18154	0.555369	LEPR-PDE4B
1	rs7532805	66183130	A	G	0.159782	0.715151	LEPR-PDE4B
1	rs4655586	66187803	A	G	0.0895916	0.804743	LEPR-PDE4B
1	rs4128544	66195183	C	T	0.025217	0.82996	LEPR-PDE4B
1	rs4655794	66159301	C	T	0.017802	0.847762	LEPR-PDE4B
1	rs12022410	66153933	G	A	0.0160455	0.863807	LEPR-PDE4B
1	rs11208700	66133443	T	A	0.0152783	0.879086	LEPR-PDE4B
1	rs4655772	66130398	G	A	0.0133197	0.892405	LEPR-PDE4B
1	rs4655783	66143044	C	T	0.0117313	0.904137	LEPR-PDE4B
1	rs12753193	66169679	A	G	0.00611626	0.910253	LEPR-PDE4B
1	rs1892534	66105944	T	C	0.00546396	0.915717	LEPR-PDE4B
1	rs4655764	66126159	T	C	0.00309468	0.918811	LEPR-PDE4B
1	rs11208715	66154414	T	G	0.00288571	0.921697	LEPR-PDE4B
1	rs4655582	66153363	G	C	0.0026056	0.924303	LEPR-PDE4B
1	rs12021623	66153586	C	A	0.00252446	0.926827	LEPR-PDE4B
1	rs78052673	66148652	C	T	0.00237067	0.929198	LEPR-PDE4B
1	rs59508186	66107881	A	C	0.00215854	0.931356	LEPR-PDE4B
1	rs11208696	66121781	G	T	0.00213917	0.933496	LEPR-PDE4B
1	rs12130672	66112528	G	A	0.00206666	0.935562	LEPR-PDE4B
1	rs10789192	66125770	A	G	0.00201054	0.937573	LEPR-PDE4B
1	rs28480230	66124075	T	C	0.00199855	0.939571	LEPR-PDE4B
1	rs1938492	66117829	C	A	0.00195291	0.941524	LEPR-PDE4B
1	rs79050868	66120916	A	G	0.00194882	0.943473	LEPR-PDE4B
1	rs1938494	66117691	T	G	0.00194701	0.94542	LEPR-PDE4B
1	rs12035753	66116691	G	T	0.00193846	0.947359	LEPR-PDE4B
1	rs12030956	66115298	T	G	0.00192999	0.949289	LEPR-PDE4B
1	rs12044840	66115213	G	C	0.00192688	0.951215	LEPR-PDE4B
1	rs1572668	73899742	G	A	0.016569	0.016569	NEGR1-IT1-LRRIQ3
1	rs12406253	73840341	T	C	0.0132728	0.0298418	NEGR1-IT1-LRRIQ3
1	rs7546305	73847802	T	C	0.0130133	0.0428551	NEGR1-IT1-LRRIQ3
1	rs12718437	73851213	G	A	0.0123093	0.0551644	NEGR1-IT1-LRRIQ3
1	rs10493517	73858351	A	G	0.011978	0.0671423	NEGR1-IT1-LRRIQ3
1	rs1923243	73868386	C	A	0.0118016	0.078944	NEGR1-IT1-LRRIQ3
1	rs35641559	73760104	C	T	0.0114085	0.0903525	NEGR1-IT1-LRRIQ3
1	rs61765512	73890886	T	C	0.0113121	0.101665	NEGR1-IT1-LRRIQ3
1	rs12033505	73905414	C	A	0.0110196	0.112684	NEGR1-IT1-LRRIQ3
1	rs7553998	73886699	C	T	0.0105451	0.123229	NEGR1-IT1-LRRIQ3
1	rs10890030	73755783	T	C	0.0104127	0.133642	NEGR1-IT1-LRRIQ3
1	rs4369181	73904211	A	G	0.0101286	0.14377	NEGR1-IT1-LRRIQ3
1	rs11210244	73898258	A	G	0.0099432	0.153714	NEGR1-IT1-LRRIQ3
1	rs6672225	73897246	A	T	0.00989098	0.163605	NEGR1-IT1-LRRIQ3
1	rs12565386	73894459	T	C	0.00988062	0.173485	NEGR1-IT1-LRRIQ3
1	rs2340402	73835741	A	G	0.0097009	0.183186	NEGR1-IT1-LRRIQ3
1	rs2095794	73904937	G	A	0.00965126	0.192837	NEGR1-IT1-LRRIQ3
1	rs1885250	73865790	A	G	0.00949898	0.202336	NEGR1-IT1-LRRIQ3
1	rs4636406	73892420	T	G	0.00945771	0.211794	NEGR1-IT1-LRRIQ3
1	rs6669843	73897381	G	A	0.00940743	0.221202	NEGR1-IT1-LRRIQ3
1	rs1338648	73893609	C	G	0.00939183	0.230593	NEGR1-IT1-LRRIQ3
1	rs1316718	73874321	A	G	0.00936697	0.23996	NEGR1-IT1-LRRIQ3
1	rs1416266	73892824	A	C	0.00929016	0.249251	NEGR1-IT1-LRRIQ3
1	rs1538376	73892613	C	A	0.0092689	0.258519	NEGR1-IT1-LRRIQ3
1	rs1538375	73892579	G	A	0.00925981	0.267779	NEGR1-IT1-LRRIQ3
1	rs12044218	73750422	C	T	0.00922364	0.277003	NEGR1-IT1-LRRIQ3
1	rs6679389	73905524	T	A	0.00918477	0.286188	NEGR1-IT1-LRRIQ3
1	rs61765513	73890900	T	G	0.00908469	0.295272	NEGR1-IT1-LRRIQ3
1	rs61765511	73890737	G	C	0.00896409	0.304236	NEGR1-IT1-LRRIQ3
1	rs12747728	73910157	T	G	0.008919	0.313155	NEGR1-IT1-LRRIQ3
1	rs1885251	73866020	T	G	0.00891061	0.322066	NEGR1-IT1-LRRIQ3
1	rs1338647	73893579	A	G	0.00882471	0.330891	NEGR1-IT1-LRRIQ3
1	rs12562533	73894150	C	T	0.00882196	0.339713	NEGR1-IT1-LRRIQ3
1	rs1338656	73888982	C	T	0.00878647	0.348499	NEGR1-IT1-LRRIQ3
1	rs61765637	73735403	C	G	0.00875125	0.35725	NEGR1-IT1-LRRIQ3
1	rs7519030	73890473	T	A	0.00873511	0.365986	NEGR1-IT1-LRRIQ3
1	rs11210193	73743873	G	A	0.00873241	0.374718	NEGR1-IT1-LRRIQ3
1	rs11210236	73879821	T	C	0.00873241	0.38345	NEGR1-IT1-LRRIQ3
1	rs7521446	73890390	C	T	0.00872704	0.392177	NEGR1-IT1-LRRIQ3
1	rs1923226	73846894	T	C	0.00871367	0.400891	NEGR1-IT1-LRRIQ3
1	rs10493518	73860631	A	G	0.00870298	0.409594	NEGR1-IT1-LRRIQ3
1	rs1361244	73887871	A	G	0.00868435	0.418278	NEGR1-IT1-LRRIQ3
1	rs1338650	73862004	T	G	0.00864208	0.42692	NEGR1-IT1-LRRIQ3
1	rs1416274	73889941	C	T	0.00861066	0.435531	NEGR1-IT1-LRRIQ3
1	rs10465868	73880654	G	A	0.00858982	0.444121	NEGR1-IT1-LRRIQ3
1	rs10465869	73880724	A	C	0.00857686	0.452698	NEGR1-IT1-LRRIQ3
1	rs11210218	73847138	A	G	0.00857427	0.461272	NEGR1-IT1-LRRIQ3
1	rs4113049	73909964	G	A	0.00857427	0.469846	NEGR1-IT1-LRRIQ3
1	rs11210242	73897809	T	C	0.00856652	0.478413	NEGR1-IT1-LRRIQ3
1	rs11210235	73878194	C	T	0.00847963	0.486892	NEGR1-IT1-LRRIQ3
1	rs4287126	73908975	C	T	0.00846448	0.495357	NEGR1-IT1-LRRIQ3
1	rs4113050	73910055	C	T	0.00840693	0.503764	NEGR1-IT1-LRRIQ3
1	rs4557913	73887712	A	T	0.00839948	0.512163	NEGR1-IT1-LRRIQ3
1	rs911493	73834650	G	T	0.00836982	0.520533	NEGR1-IT1-LRRIQ3
1	rs4354497	73889436	T	C	0.00828934	0.528823	NEGR1-IT1-LRRIQ3
1	rs1338649	73893632	C	T	0.00828211	0.537105	NEGR1-IT1-LRRIQ3
1	rs11210195	73749283	T	C	0.00823657	0.545341	NEGR1-IT1-LRRIQ3
1	rs11210232	73864251	T	C	0.00822466	0.553566	NEGR1-IT1-LRRIQ3
1	rs12044316	73884929	C	G	0.00817271	0.561739	NEGR1-IT1-LRRIQ3
1	rs10493515	73815631	G	T	0.00813535	0.569874	NEGR1-IT1-LRRIQ3
1	rs11210237	73889110	C	T	0.00809145	0.577965	NEGR1-IT1-LRRIQ3
1	rs11210247	73900932	C	T	0.00795588	0.585921	NEGR1-IT1-LRRIQ3
1	rs35101879	73902953	G	A	0.00780986	0.593731	NEGR1-IT1-LRRIQ3
1	rs11210251	73912799	G	C	0.00767129	0.601402	NEGR1-IT1-LRRIQ3
1	rs11210243	73898030	G	C	0.00741631	0.608819	NEGR1-IT1-LRRIQ3
1	rs4998957	73891887	A	G	0.00727293	0.616092	NEGR1-IT1-LRRIQ3
1	rs3845343	73797306	T	C	0.00716906	0.623261	NEGR1-IT1-LRRIQ3
1	rs12737087	73790407	A	G	0.00688803	0.630149	NEGR1-IT1-LRRIQ3
1	rs1923225	73843468	C	T	0.0068469	0.636996	NEGR1-IT1-LRRIQ3
1	rs12564425	73790683	T	G	0.00677252	0.643768	NEGR1-IT1-LRRIQ3
1	rs1120980	73805104	T	A	0.00671387	0.650482	NEGR1-IT1-LRRIQ3
1	rs10789368	73814159	G	A	0.00665162	0.657134	NEGR1-IT1-LRRIQ3
1	rs12033140	73822289	T	C	0.00661941	0.663753	NEGR1-IT1-LRRIQ3
1	rs12028720	73895051	G	A	0.00651578	0.670269	NEGR1-IT1-LRRIQ3
1	rs10890031	73787158	A	G	0.00645721	0.676726	NEGR1-IT1-LRRIQ3
1	rs2224494	73782148	G	T	0.00644563	0.683172	NEGR1-IT1-LRRIQ3
1	rs35851404	73780291	T	A	0.00623056	0.689402	NEGR1-IT1-LRRIQ3
1	rs6692884	73669845	A	G	0.00610764	0.69551	NEGR1-IT1-LRRIQ3
1	rs12023347	73768022	C	T	0.00610764	0.701618	NEGR1-IT1-LRRIQ3
1	rs4463622	73757456	A	G	0.00609859	0.707716	NEGR1-IT1-LRRIQ3
1	rs1923204	73791614	G	T	0.00606392	0.71378	NEGR1-IT1-LRRIQ3
1	rs1923217	73829223	T	C	0.00606009	0.71984	NEGR1-IT1-LRRIQ3
1	rs7532462	73766162	T	G	0.00574274	0.725583	NEGR1-IT1-LRRIQ3
1	rs7522217	73766120	G	A	0.00567502	0.731258	NEGR1-IT1-LRRIQ3
1	rs12026485	73977107	G	T	0.0055625	0.73682	NEGR1-IT1-LRRIQ3
1	rs61605983	73985364	G	A	0.00552001	0.74234	NEGR1-IT1-LRRIQ3
1	rs12569115	73894065	A	G	0.00549275	0.747833	NEGR1-IT1-LRRIQ3
1	rs57578100	73711493	G	A	0.00547094	0.753304	NEGR1-IT1-LRRIQ3
1	rs2341392	73986097	A	G	0.00542377	0.758728	NEGR1-IT1-LRRIQ3
1	rs7528128	73895169	A	G	0.00542274	0.764151	NEGR1-IT1-LRRIQ3
1	rs6682579	73709391	T	C	0.00541565	0.769566	NEGR1-IT1-LRRIQ3
1	rs2180945	73772693	C	T	0.00530451	0.774871	NEGR1-IT1-LRRIQ3
1	rs12036558	73796949	G	T	0.00522322	0.780094	NEGR1-IT1-LRRIQ3
1	rs7549372	73755529	G	A	0.00520632	0.7853	NEGR1-IT1-LRRIQ3
1	rs12742409	73974388	T	C	0.0051426	0.790443	NEGR1-IT1-LRRIQ3
1	rs6684841	73706449	G	A	0.00504336	0.795486	NEGR1-IT1-LRRIQ3
1	rs12404978	73708637	G	A	0.00498361	0.80047	NEGR1-IT1-LRRIQ3
1	rs4406595	73893148	C	T	0.00494795	0.805418	NEGR1-IT1-LRRIQ3
1	rs11210239	73895982	G	C	0.00487162	0.810289	NEGR1-IT1-LRRIQ3
1	rs7513593	73747237	C	T	0.00483676	0.815126	NEGR1-IT1-LRRIQ3
1	rs2173735	73971450	C	T	0.00481911	0.819945	NEGR1-IT1-LRRIQ3
1	rs10890029	73751701	A	C	0.00481034	0.824756	NEGR1-IT1-LRRIQ3
1	rs7416650	73969936	A	G	0.00475996	0.829516	NEGR1-IT1-LRRIQ3
1	rs12142515	73752009	A	T	0.00469847	0.834214	NEGR1-IT1-LRRIQ3
1	rs4274014	73651204	A	C	0.00468108	0.838895	NEGR1-IT1-LRRIQ3
1	rs12034885	73651519	T	A	0.00466608	0.843561	NEGR1-IT1-LRRIQ3
1	rs138672342	73705384	G	T	0.0046601	0.848221	NEGR1-IT1-LRRIQ3
1	rs4650199	73652122	C	T	0.00464374	0.852865	NEGR1-IT1-LRRIQ3
1	rs1338653	73987608	C	T	0.00458453	0.85745	NEGR1-IT1-LRRIQ3
1	rs12037168	73914157	G	A	0.00453953	0.861989	NEGR1-IT1-LRRIQ3
1	rs12077046	73739641	C	G	0.00453742	0.866527	NEGR1-IT1-LRRIQ3
1	rs11210184	73686480	T	C	0.0044245	0.870951	NEGR1-IT1-LRRIQ3
1	rs8179409	73700690	G	T	0.00439054	0.875342	NEGR1-IT1-LRRIQ3
1	rs1923240	73771345	G	A	0.00438791	0.87973	NEGR1-IT1-LRRIQ3
1	rs6684341	73744843	T	C	0.00437934	0.884109	NEGR1-IT1-LRRIQ3
1	rs11210191	73742618	G	T	0.0043682	0.888477	NEGR1-IT1-LRRIQ3
1	rs6424544	73757712	T	C	0.00436494	0.892842	NEGR1-IT1-LRRIQ3
1	rs6672818	73731145	T	C	0.00431781	0.89716	NEGR1-IT1-LRRIQ3
1	rs11210196	73750567	T	C	0.00431398	0.901474	NEGR1-IT1-LRRIQ3
1	rs4129350	73694600	C	T	0.00429053	0.905764	NEGR1-IT1-LRRIQ3
1	rs12759031	73736889	T	C	0.00425925	0.910024	NEGR1-IT1-LRRIQ3
1	rs4475699	73684273	A	G	0.00425058	0.914274	NEGR1-IT1-LRRIQ3
1	rs10890025	73738163	G	A	0.00421441	0.918489	NEGR1-IT1-LRRIQ3
1	rs1021756	73958086	T	G	0.0042132	0.922702	NEGR1-IT1-LRRIQ3
1	rs7518008	73686005	A	G	0.00418007	0.926882	NEGR1-IT1-LRRIQ3
1	rs7555507	73766037	T	C	0.00387835	0.93076	NEGR1-IT1-LRRIQ3
1	rs11210276	73991792	G	T	0.00370086	0.934461	NEGR1-IT1-LRRIQ3
1	rs4288548	73680774	A	G	0.00364848	0.93811	NEGR1-IT1-LRRIQ3
1	rs11210241	73896105	G	A	0.00333758	0.941447	NEGR1-IT1-LRRIQ3
1	rs11210177	73655821	G	A	0.00300668	0.944454	NEGR1-IT1-LRRIQ3
1	rs11210266	73964312	T	G	0.00293814	0.947392	NEGR1-IT1-LRRIQ3
1	rs7523734	73758014	A	G	0.00289203	0.950284	NEGR1-IT1-LRRIQ3
1	rs12134493	115677946	A	C	0.645811	0.645811	TSPAN2-NGF
1	rs2078371	115677183	C	T	0.354189	1	TSPAN2-NGF
1	rs6693567	150510660	T	C	0.822928	0.822928	LINC00568-MIR4257
1	rs4970935	150504062	T	C	0.0882437	0.911172	LINC00568-MIR4257
1	rs4970996	150506589	C	G	0.0133219	0.924493	LINC00568-MIR4257
1	rs698915	150388318	G	A	0.00744723	0.931941	RPRD2
1	rs1260387	150371448	C	T	0.00681478	0.938755	RPRD2
1	rs12740679	150262270	G	C	0.00225398	0.941009	C1orf51-MRPS21
1	rs61819386	150458654	C	T	0.0013469	0.942356	RPRD2-TARS2
1	rs2794680	150322591	C	T	0.00130215	0.943659	PRPF3
1	rs698918	150319762	G	A	0.00102852	0.944687	PRPF3
1	rs35784258	150405882	C	T	0.000978187	0.945665	RPRD2
1	rs1617829	150349902	A	G	0.000645664	0.946311	RPRD2
1	rs834241	150379007	C	T	0.000628979	0.94694	RPRD2
1	rs9436117	150454885	G	A	0.000605735	0.947546	RPRD2-TARS2
1	rs828783	150376977	T	C	0.000581677	0.948127	RPRD2
1	rs4970963	150456389	G	A	0.000556528	0.948684	RPRD2-TARS2
1	rs7512552	150265704	C	T	0.000541866	0.949226	C1orf51-MRPS21
1	rs4926395	150405298	C	T	0.000507078	0.949733	RPRD2
1	rs11205373	150404708	G	A	0.000492978	0.950226	RPRD2
1	rs1925950	156450740	A	G	0.105502	0.105502	MEF2D
1	rs3790454	156451349	G	T	0.083614	0.189116	MEF2D
1	rs4450010	156448209	G	T	0.0705474	0.259664	MEF2D
1	rs6658120	156448426	C	G	0.0664959	0.326159	MEF2D
1	rs6700679	156442956	T	C	0.0649848	0.391144	MEF2D
1	rs2282286	156452870	A	G	0.0635688	0.454713	MEF2D
1	rs2274319	156450873	C	T	0.0555703	0.510284	MEF2D
1	rs2274317	156446903	C	T	0.0553157	0.565599	MEF2D
1	rs3818463	156453441	T	C	0.0504506	0.61605	MEF2D
1	rs2274320	156453247	A	T	0.0480347	0.664084	MEF2D
1	rs12131289	156446450	T	C	0.0476198	0.711704	MEF2D
1	rs2274316	156446242	A	C	0.0438258	0.75553	MEF2D
1	rs11264486	156455173	A	G	0.0421907	0.797721	MEF2D
1	rs12038396	156459535	T	C	0.0275742	0.825295	MEF2D
1	rs10908505	156468243	A	T	0.0266225	0.851918	MEF2D
1	rs3790459	156461707	T	A	0.0247466	0.876664	MEF2D
1	rs3790457	156458840	T	C	0.0245114	0.901176	MEF2D
1	rs1342442	156466699	A	G	0.0230351	0.924211	MEF2D
1	rs1050316	156434703	T	G	0.0213261	0.945537	MEF2D
1	rs10908504	156464429	A	C	0.0213115	0.966848	MEF2D
1	rs10912903	175161930	G	C	0.121289	0.121289	KIAA0040
1	rs2272784	175161849	T	G	0.0696345	0.190924	KIAA0040
1	rs3753556	175162723	C	T	0.0695297	0.260454	KIAA0040-TNR
1	rs3753557	175162489	A	G	0.0665301	0.326984	KIAA0040-TNR
1	rs3753554	175162915	C	T	0.0652648	0.392249	KIAA0040-TNR
1	rs3753555	175162805	T	G	0.0629189	0.455168	KIAA0040-TNR
1	rs10798342	175163080	G	C	0.0567425	0.51191	KIAA0040-TNR
1	rs3766685	175156428	C	G	0.0538935	0.565803	KIAA0040
1	rs3766688	175151950	C	T	0.0374102	0.603214	KIAA0040
1	rs6677935	175160348	C	T	0.0369736	0.640187	KIAA0040
1	rs12143530	175152251	T	C	0.0364076	0.676595	KIAA0040
1	rs3766681	175160773	A	G	0.0348109	0.711406	KIAA0040
1	rs6674635	175159778	G	A	0.0339923	0.745398	KIAA0040
1	rs2205603	175159044	G	C	0.0329146	0.778313	KIAA0040
1	rs6677931	175160334	C	T	0.0326338	0.810947	KIAA0040
1	rs3766687	175153502	T	G	0.0320221	0.842969	KIAA0040
1	rs10798341	175153843	T	C	0.0317144	0.874683	KIAA0040
1	rs3766683	175156585	A	G	0.0308864	0.90557	KIAA0040
1	rs3753560	175162196	G	C	0.0307083	0.936278	KIAA0040
1	rs3766684	175156464	T	C	0.030196	0.966474	KIAA0040
1	rs4074957	206848306	C	T	0.195145	0.195145	DYRK3-MAPKAPK2
1	rs12030124	206883853	T	C	0.120036	0.315181	MAPKAPK2
1	rs56140113	206843108	T	C	0.119788	0.434968	DYRK3-MAPKAPK2
1	rs3935564	206862029	G	T	0.118479	0.553447	MAPKAPK2
1	rs12028997	206882358	T	C	0.11653	0.669977	MAPKAPK2
1	rs17014035	206841857	C	A	0.0954789	0.765456	DYRK3-MAPKAPK2
1	rs55730781	206895361	T	G	0.0806493	0.846105	MAPKAPK2
1	rs60534074	206909005	T	C	0.0569913	0.903097	MAPKAPK2-IL10
1	rs4074958	206848140	C	T	0.0122489	0.915346	DYRK3-MAPKAPK2
1	rs45514798	206902471	A	G	0.0108425	0.926188	MAPKAPK2
1	rs4607880	206897481	G	A	0.00880237	0.93499	MAPKAPK2
1	rs4240847	206896622	A	C	0.00692927	0.94192	MAPKAPK2
1	rs4240848	206896750	C	T	0.00659299	0.948513	MAPKAPK2
1	rs55715735	206909450	A	T	0.00502837	0.953541	MAPKAPK2-IL10
2	rs1472100	43791363	T	C	0.273455	0.273455	THADA
2	rs11888640	43806382	T	C	0.184072	0.457527	THADA
2	rs13032919	43769396	T	C	0.110344	0.567871	THADA
2	rs11899260	43806372	G	A	0.0565053	0.624376	THADA
2	rs6544660	43688496	T	C	0.0549673	0.679343	THADA
2	rs7558302	43836687	T	C	0.0491578	0.728501	THADA-LOC728819
2	rs1807866	43802839	C	A	0.0395992	0.7681	THADA
2	rs12712881	43649780	C	A	0.0364603	0.804561	THADA
2	rs10182489	43829540	C	T	0.0352807	0.839841	THADA-LOC728819
2	rs10186921	43644556	T	C	0.033475	0.873316	THADA
2	rs7563201	43561780	A	G	0.0179998	0.891316	THADA
2	rs7589428	43561771	G	A	0.0169311	0.908247	THADA
2	rs12478601	43721508	T	C	0.0150768	0.923324	THADA
2	rs6751622	43715824	G	A	0.0136914	0.937015	THADA
2	rs999949	43709366	G	C	0.0116685	0.948684	THADA
2	rs11896747	43764398	G	A	0.0112096	0.959894	THADA
2	rs138556413	203832867	T	C	0.0302612	0.0302612	ALS2CR8
2	rs72926788	203820923	C	T	0.026936	0.0571973	ALS2CR8
2	rs191602009	203795717	G	A	0.0143618	0.0715591	ALS2CR8
2	rs148513392	203744610	A	G	0.00931605	0.0808751	ICA1L-WDR12
2	rs72940158	204263036	G	A	0.00904585	0.089921	ABI2
2	rs115654617	203893999	A	C	0.00654372	0.0964647	NBEAL1
2	rs6725887	203745885	C	T	0.0057314	0.102196	WDR12
2	rs80087860	203673072	C	A	0.00564462	0.107841	ICA1L
2	rs4675310	203880834	A	G	0.00544522	0.113286	NBEAL1
2	rs2351524	203880992	C	T	0.00533472	0.118621	NBEAL1
2	rs74675536	203673073	A	G	0.00527529	0.123896	ICA1L
2	rs35212307	203765756	C	T	0.00523641	0.129132	WDR12
2	rs148812085	203877233	T	C	0.00517918	0.134312	ALS2CR8-NBEAL1
2	rs149016309	203764809	A	T	0.00517164	0.139483	WDR12
2	rs147932234	203951846	C	T	0.00509021	0.144573	NBEAL1
2	rs72932590	203884308	C	A	0.00497978	0.149553	NBEAL1
2	rs72934735	203740010	T	C	0.00496589	0.154519	ICA1L-WDR12
2	rs115810193	203943168	G	A	0.00495208	0.159471	NBEAL1
2	rs77931721	203763076	G	T	0.00494521	0.164416	WDR12
2	rs72932588	203883193	G	C	0.00493492	0.169351	NBEAL1
2	rs145538381	203892767	C	T	0.0049145	0.174266	NBEAL1
2	rs142603618	203768786	A	G	0.00487415	0.17914	WDR12
2	rs114395475	203769112	T	C	0.0048675	0.184007	WDR12
2	rs72936830	203769803	T	C	0.0048675	0.188875	WDR12
2	rs72934738	203740861	C	T	0.00482466	0.1937	ICA1L-WDR12
2	rs72936834	203771260	A	G	0.00481813	0.198518	WDR12
2	rs72934519	203939640	G	A	0.00481163	0.203329	NBEAL1
2	rs114899426	203771652	G	C	0.00480839	0.208138	WDR12
2	rs72934729	203737770	G	A	0.00479868	0.212936	ICA1L-WDR12
2	rs72936838	203772984	T	C	0.00479868	0.217735	WDR12
2	rs72934740	203741362	T	A	0.00478579	0.222521	ICA1L-WDR12
2	rs79539678	203740938	C	G	0.00476024	0.227281	ICA1L-WDR12
2	rs72934737	203740798	T	C	0.00475706	0.232038	ICA1L-WDR12
2	rs72932725	203649341	A	G	0.0047193	0.236757	ICA1L
2	rs72936842	203773686	G	A	0.00471307	0.241471	WDR12
2	rs72934734	203739970	G	T	0.00468829	0.246159	ICA1L-WDR12
2	rs72932575	203866857	G	A	0.00468522	0.250844	ALS2CR8-NBEAL1
2	rs146973310	203740270	C	A	0.00468214	0.255526	ICA1L-WDR12
2	rs72934732	203739856	G	C	0.00467294	0.260199	ICA1L-WDR12
2	rs72932753	203670122	C	T	0.00466988	0.264869	ICA1L
2	rs6728861	203873743	A	G	0.00465162	0.269521	ALS2CR8-NBEAL1
2	rs72932574	203866336	C	T	0.00463651	0.274157	ALS2CR8-NBEAL1
2	rs72932583	203869847	T	C	0.0046335	0.278791	ALS2CR8-NBEAL1
2	rs72936839	203773237	A	G	0.00461853	0.283409	WDR12
2	rs72934546	203980033	A	G	0.00459771	0.288007	NBEAL1
2	rs72934767	203766563	C	T	0.0045918	0.292599	WDR12
2	rs76461893	203865515	C	T	0.0045918	0.29719	ALS2CR8-NBEAL1
2	rs72934537	203969504	A	G	0.00458885	0.301779	NBEAL1
2	rs72936852	203775475	A	G	0.00456539	0.306345	WDR12
2	rs72936846	203774734	C	G	0.00452204	0.310867	WDR12
2	rs72934563	203995405	A	G	0.00451918	0.315386	NBEAL1
2	rs142013255	203967197	G	A	0.00448234	0.319868	NBEAL1
2	rs72932566	203855342	T	C	0.00447953	0.324348	ALS2CR8-NBEAL1
2	rs72934545	203975958	T	G	0.00447112	0.328819	NBEAL1
2	rs72934556	203990789	G	T	0.00446833	0.333287	NBEAL1
2	rs139333388	203952059	G	C	0.00445997	0.337747	NBEAL1
2	rs140168762	203897946	G	A	0.00443783	0.342185	NBEAL1
2	rs75141346	203685119	G	A	0.0044241	0.346609	ICA1L
2	rs6722332	203745327	C	T	0.0044159	0.351025	WDR12
2	rs72932572	203859391	C	T	0.0044159	0.355441	ALS2CR8-NBEAL1
2	rs72932573	203861113	G	T	0.00438612	0.359827	ALS2CR8-NBEAL1
2	rs72934550	203983940	A	C	0.00438075	0.364208	NBEAL1
2	rs72934551	203984117	T	C	0.00435675	0.368565	NBEAL1
2	rs4510208	203734866	A	C	0.00433826	0.372903	ICA1L
2	rs145299755	203861954	C	T	0.00433301	0.377236	ALS2CR8-NBEAL1
2	rs72934554	203987806	G	C	0.00432515	0.381561	NBEAL1
2	rs72934583	204009057	G	T	0.00429918	0.38586	NBEAL1
2	rs3845800	203734365	T	A	0.00428888	0.390149	ICA1L
2	rs72934573	204005072	G	A	0.00428631	0.394435	NBEAL1
2	rs72936847	203774748	A	G	0.00425828	0.398694	WDR12
2	rs143450835	203840565	T	C	0.00423312	0.402927	ALS2CR8
2	rs143035655	203748776	C	T	0.00422563	0.407152	WDR12
2	rs72936856	203775712	A	G	0.00422065	0.411373	WDR12
2	rs72936860	203783484	A	G	0.0041426	0.415516	ALS2CR8
2	rs148707292	203861910	A	G	0.00412591	0.419642	ALS2CR8-NBEAL1
2	rs72934518	203937908	A	T	0.00412117	0.423763	NBEAL1
2	rs72934505	203916487	G	T	0.00407667	0.427839	NBEAL1
2	rs7603972	203780515	G	A	0.00402635	0.431866	ALS2CR8
2	rs116773016	203811902	T	A	0.00401509	0.435881	ALS2CR8
2	rs114604411	203811912	C	A	0.00401509	0.439896	ALS2CR8
2	rs7591653	203780479	C	T	0.00399276	0.443889	ALS2CR8
2	rs72934512	203926271	G	A	0.00396411	0.447853	NBEAL1
2	rs78128841	203663975	T	C	0.00395756	0.45181	ICA1L
2	rs72928613	203839628	A	T	0.00395756	0.455768	ALS2CR8
2	rs72934510	203925360	A	G	0.00395102	0.459719	NBEAL1
2	rs143911965	203650998	A	G	0.00389745	0.463616	ICA1L
2	rs72932737	203654540	A	G	0.00387225	0.467489	ICA1L
2	rs72936875	203791912	A	G	0.00386809	0.471357	ALS2CR8
2	rs72932727	203649501	C	G	0.00385978	0.475217	ICA1L
2	rs72934725	203725983	C	T	0.00385357	0.47907	ICA1L
2	rs72932556	203845996	C	T	0.00384534	0.482915	ALS2CR8
2	rs1541853	203835177	C	A	0.00383099	0.486746	ALS2CR8
2	rs72932553	203842661	T	C	0.00380465	0.490551	ALS2CR8
2	rs115396314	203721314	T	C	0.00379062	0.494342	ICA1L
2	rs78907692	203932176	G	A	0.00378663	0.498128	NBEAL1
2	rs72936862	203786812	G	A	0.00378464	0.501913	ALS2CR8
2	rs72936866	203787120	G	A	0.00377868	0.505692	ALS2CR8
2	rs9749722	203781741	A	G	0.00377274	0.509464	ALS2CR8
2	rs6723704	203738664	A	G	0.00375111	0.513215	ICA1L-WDR12
2	rs114527590	203787405	G	A	0.00373941	0.516955	ALS2CR8
2	rs72936870	203789679	T	C	0.0037336	0.520688	ALS2CR8
2	rs72934513	203927587	C	T	0.00372779	0.524416	NBEAL1
2	rs72932559	203847382	A	G	0.00371817	0.528134	ALS2CR8
2	rs72932560	203847417	G	A	0.00371051	0.531845	ALS2CR8
2	rs72932746	203663498	A	G	0.0037086	0.535554	ICA1L
2	rs72936873	203791333	A	G	0.00370668	0.53926	ALS2CR8
2	rs72936879	203792628	G	A	0.00370478	0.542965	ALS2CR8
2	rs72936872	203790889	C	T	0.00369907	0.546664	ALS2CR8
2	rs72932558	203847325	G	C	0.00369338	0.550357	ALS2CR8
2	rs72932561	203848402	A	G	0.00368393	0.554041	ALS2CR8
2	rs72934749	203746816	G	A	0.00368017	0.557722	WDR12
2	rs72936882	203794439	A	G	0.00367642	0.561398	ALS2CR8
2	rs72926769	203798318	T	C	0.00366892	0.565067	ALS2CR8
2	rs72932745	203662888	C	A	0.00366706	0.568734	ICA1L
2	rs72936881	203794262	C	T	0.00365961	0.572394	ALS2CR8
2	rs76890136	203850011	G	C	0.00365961	0.576053	ALS2CR8
2	rs114393235	203795987	G	T	0.00364295	0.579696	ALS2CR8
2	rs151316549	203931597	T	C	0.0036356	0.583332	NBEAL1
2	rs72928609	203837573	T	G	0.00363377	0.586966	ALS2CR8
2	rs72926781	203808835	A	G	0.00363194	0.590597	ALS2CR8
2	rs7579667	203844480	T	C	0.00362646	0.594224	ALS2CR8
2	rs72928610	203838961	C	T	0.00362463	0.597849	ALS2CR8
2	rs72926783	203815740	A	T	0.00361554	0.601464	ALS2CR8
2	rs150788469	203761677	A	G	0.00361011	0.605074	WDR12
2	rs72928608	203836507	C	G	0.00361011	0.608684	ALS2CR8
2	rs76298043	203814694	T	A	0.0036083	0.612293	ALS2CR8
2	rs72926786	203816494	A	G	0.0036065	0.615899	ALS2CR8
2	rs72926771	203801226	G	T	0.00360109	0.6195	ALS2CR8
2	rs141002954	203833877	G	A	0.00359212	0.623092	ALS2CR8
2	rs72932554	203845828	G	A	0.00359033	0.626683	ALS2CR8
2	rs72926782	203811628	A	G	0.00358676	0.630269	ALS2CR8
2	rs72934763	203758396	C	T	0.00357609	0.633845	WDR12
2	rs7560547	203757916	G	A	0.00356901	0.637414	WDR12
2	rs72926787	203818299	T	A	0.00356548	0.64098	ALS2CR8
2	rs75869289	203806724	T	C	0.00356372	0.644544	ALS2CR8
2	rs79642273	203830851	G	A	0.00356196	0.648106	ALS2CR8
2	rs72926772	203804289	T	C	0.00355845	0.651664	ALS2CR8
2	rs74421437	203831252	T	A	0.00355669	0.655221	ALS2CR8
2	rs77230711	203805552	A	G	0.00355493	0.658776	ALS2CR8
2	rs72926779	203805929	G	C	0.00355318	0.662329	ALS2CR8
2	rs140750546	203863736	T	C	0.00355318	0.665882	ALS2CR8-NBEAL1
2	rs72926800	203829225	C	A	0.00353924	0.669421	ALS2CR8
2	rs72926802	203830228	C	T	0.00353404	0.672955	ALS2CR8
2	rs72926799	203828192	A	G	0.0035254	0.676481	ALS2CR8
2	rs114702158	203821793	C	T	0.0035151	0.679996	ALS2CR8
2	rs116678869	203819471	G	A	0.00349975	0.683496	ALS2CR8
2	rs72926791	203822891	G	C	0.00349975	0.686995	ALS2CR8
2	rs72926796	203827480	C	T	0.00349975	0.690495	ALS2CR8
2	rs72926794	203827432	G	A	0.00349806	0.693993	ALS2CR8
2	rs72926798	203827675	G	C	0.00349298	0.697486	ALS2CR8
2	rs114079739	203825106	G	A	0.00348623	0.700972	ALS2CR8
2	rs145643482	203725835	T	C	0.00348119	0.704454	ICA1L
2	rs72932557	203846817	T	A	0.00347951	0.707933	ALS2CR8
2	rs6435168	203656846	A	C	0.00346448	0.711398	ICA1L
2	rs116382857	203751932	G	C	0.00345619	0.714854	WDR12
2	rs72932741	203661048	T	A	0.00344465	0.718298	ICA1L
2	rs72934751	203747522	G	A	0.00344465	0.721743	WDR12
2	rs72934764	203758521	A	C	0.00344301	0.725186	WDR12
2	rs6732078	203656554	A	G	0.00343973	0.728626	ICA1L
2	rs72926793	203826396	A	G	0.00343973	0.732066	ALS2CR8
2	rs142250318	203795762	A	G	0.00343645	0.735502	ALS2CR8
2	rs72934589	204017937	T	C	0.00341372	0.738916	NBEAL1
2	rs6738618	203749439	C	T	0.0034105	0.742326	WDR12
2	rs77268589	203751981	G	A	0.00338652	0.745713	WDR12
2	rs72934765	203758551	T	C	0.00336602	0.749079	WDR12
2	rs72934753	203750272	T	C	0.00334886	0.752428	WDR12
2	rs149215222	203993512	A	G	0.00333496	0.755763	NBEAL1
2	rs72932731	203650410	G	A	0.00333189	0.759094	ICA1L
2	rs6435169	203753016	A	G	0.00333036	0.762425	WDR12
2	rs148442156	203719028	A	G	0.00331205	0.765737	ICA1L
2	rs72934762	203756677	A	G	0.00328946	0.769026	WDR12
2	rs115953525	203744445	A	G	0.00328051	0.772307	ICA1L-WDR12
2	rs114110842	203823400	T	C	0.00326866	0.775576	ALS2CR8
2	rs6705330	203662197	G	A	0.00326718	0.778843	ICA1L
2	rs114123510	203831212	A	T	0.00326718	0.78211	ALS2CR8
2	rs7582720	203753072	C	T	0.00326571	0.785376	WDR12
2	rs72934714	203711581	A	T	0.00325396	0.78863	ICA1L
2	rs144990234	203807083	T	A	0.00325396	0.791884	ALS2CR8
2	rs72934711	203709997	C	G	0.00324667	0.79513	ICA1L
2	rs72932781	203697278	T	C	0.00323072	0.798361	ICA1L
2	rs72934710	203709776	G	C	0.00323072	0.801592	ICA1L
2	rs72926767	203796814	G	C	0.00319087	0.804783	ALS2CR8
2	rs72934745	203744454	T	C	0.00318665	0.807969	ICA1L-WDR12
2	rs114520702	203697092	A	C	0.00317966	0.811149	ICA1L
2	rs72934704	203706433	T	C	0.00317409	0.814323	ICA1L
2	rs146900385	203715914	A	G	0.0031727	0.817496	ICA1L
2	rs72934715	203713280	A	C	0.00316438	0.82066	ICA1L
2	rs140154196	203715419	T	C	0.00316162	0.823822	ICA1L
2	rs72932784	203698470	G	A	0.00316024	0.826982	ICA1L
2	rs72932786	203698737	C	T	0.00316024	0.830142	ICA1L
2	rs75324925	203698300	T	C	0.00315886	0.833301	ICA1L
2	rs114372659	203715514	T	C	0.00315749	0.836458	ICA1L
2	rs72932791	203700870	T	C	0.00311675	0.839575	ICA1L
2	rs114155121	203718682	C	T	0.00311675	0.842692	ICA1L
2	rs143385727	203718869	G	A	0.00311542	0.845807	ICA1L
2	rs72934707	203707878	A	G	0.00310607	0.848913	ICA1L
2	rs144630409	203699987	A	G	0.00309019	0.852004	ICA1L
2	rs114139737	203721733	T	A	0.00307187	0.855075	ICA1L
2	rs72936869	203788950	C	T	0.00307187	0.858147	ALS2CR8
2	rs72932793	203701004	G	T	0.00305248	0.8612	ICA1L
2	rs72932765	203679183	T	C	0.00304224	0.864242	ICA1L
2	rs115194657	203829284	G	A	0.00304224	0.867284	ALS2CR8
2	rs72932789	203699379	T	C	0.00302575	0.87031	ICA1L
2	rs72934591	204019762	A	G	0.00302197	0.873332	NBEAL1
2	rs144997119	203729763	A	G	0.0030082	0.87634	ICA1L
2	rs72928620	203840973	T	G	0.00299332	0.879334	ALS2CR8
2	rs150559122	203728447	A	G	0.00296158	0.882295	ICA1L
2	rs72932720	203646934	G	C	0.00295195	0.885247	ICA1L
2	rs150622102	203716804	C	G	0.00291524	0.888162	ICA1L
2	rs147361301	203729177	G	C	0.00290708	0.891069	ICA1L
2	rs115130739	203725677	G	A	0.00289666	0.893966	ICA1L
2	rs147100405	203720774	C	T	0.00285123	0.896817	ICA1L
2	rs72932716	203642244	G	T	0.00281157	0.899629	ICA1L
2	rs72932772	203682304	G	C	0.00277726	0.902406	ICA1L
2	rs72932774	203685728	T	C	0.00274482	0.905151	ICA1L
2	rs72932707	203639395	C	T	0.00269409	0.907845	ICA1L
2	rs79633844	203683990	G	A	0.00262431	0.910469	ICA1L
2	rs75166090	203692760	G	A	0.00260186	0.913071	ICA1L
2	rs72932776	203688300	T	A	0.00258803	0.915659	ICA1L
2	rs72932722	203647598	A	C	0.0025617	0.918221	ICA1L
2	rs72932723	203647646	G	A	0.00255632	0.920777	ICA1L
2	rs72934706	203707752	G	A	0.00255186	0.923329	ICA1L
2	rs72932777	203689914	G	A	0.00254121	0.92587	ICA1L
2	rs143805266	203693914	C	A	0.00251932	0.92839	ICA1L
2	rs72932711	203639846	A	T	0.00251498	0.930905	ICA1L
2	rs144505847	203672406	T	C	0.00250636	0.933411	ICA1L
2	rs115628302	203690047	G	T	0.00249609	0.935907	ICA1L
2	rs115827549	203725678	C	A	0.0024876	0.938395	ICA1L
2	rs186399184	203728984	T	C	0.00245012	0.940845	ICA1L
2	rs72932759	203674288	A	G	0.00240662	0.943251	ICA1L
2	rs149846585	203736251	G	C	0.00240188	0.945653	ICA1L
2	rs7605484	203724495	A	T	0.00239795	0.948051	ICA1L
2	rs72932770	203680954	C	T	0.00239639	0.950448	ICA1L
2	rs10166942	234825093	C	T	0.164342	0.164342	MSL3P1-TRPM8
2	rs1985366	234824559	C	T	0.131745	0.296087	MSL3P1-TRPM8
2	rs1965629	234824731	G	A	0.129566	0.425653	MSL3P1-TRPM8
2	rs1003540	234825884	G	A	0.123735	0.549388	MSL3P1-TRPM8
2	rs10170399	234826648	G	A	0.123693	0.673082	TRPM8
2	rs6738979	234823058	G	A	0.10713	0.780212	MSL3P1-TRPM8
2	rs11563063	234821530	A	G	0.0726719	0.852884	MSL3P1-TRPM8
2	rs6724624	234820578	G	C	0.0467597	0.899644	MSL3P1-TRPM8
2	rs11892538	234821445	C	G	0.0430095	0.942653	MSL3P1-TRPM8
2	rs4663983	234815005	G	A	0.0285324	0.971186	MSL3P1-TRPM8
3	rs6791480	30480559	T	C	0.23438	0.23438	RBMS3-TGFBR2
3	rs4131728	30476819	G	C	0.129359	0.363739	RBMS3-TGFBR2
3	rs7371912	30472786	A	G	0.128653	0.492392	RBMS3-TGFBR2
3	rs4075748	30478985	A	G	0.0960544	0.588446	RBMS3-TGFBR2
3	rs4508823	30478195	C	A	0.0758797	0.664326	RBMS3-TGFBR2
3	rs4075749	30478897	G	A	0.0699557	0.734282	RBMS3-TGFBR2
3	rs6790925	30480085	T	C	0.0514936	0.785775	RBMS3-TGFBR2
3	rs4955308	30470027	T	C	0.0438905	0.829666	RBMS3-TGFBR2
3	rs34130299	30482420	A	C	0.0246874	0.854353	RBMS3-TGFBR2
3	rs12496164	30479602	A	G	0.024352	0.878705	RBMS3-TGFBR2
3	rs4955309	30465565	A	C	0.0202446	0.89895	RBMS3-TGFBR2
3	rs7649804	30456139	G	T	0.0194539	0.918404	RBMS3-TGFBR2
3	rs7640543	30462403	A	G	0.0174986	0.935902	RBMS3-TGFBR2
3	rs1994987	30456528	C	G	0.0163031	0.952205	RBMS3-TGFBR2
3	rs13078967	154289946	C	A	0.507711	0.507711	GPR149-MME
3	rs144029925	154313304	G	T	0.316643	0.824354	GPR149-MME
3	rs34097149	154263175	C	T	0.113185	0.937539	GPR149-MME
3	rs112346815	154390467	T	A	0.0484496	0.985988	GPR149-MME
4	rs11096773	35483556	A	G	0.0240687	0.0240687	PCDH7-ARAP2
4	rs76812597	35516020	A	C	0.0181991	0.0422678	PCDH7-ARAP2
4	rs78119900	35500636	G	A	0.0169452	0.0592131	PCDH7-ARAP2
4	rs58295024	35551447	A	C	0.0164862	0.0756993	PCDH7-ARAP2
4	rs58725112	35551448	G	A	0.0164669	0.0921662	PCDH7-ARAP2
4	rs79629461	35501850	A	C	0.0162065	0.108373	PCDH7-ARAP2
4	rs111832818	35498579	G	A	0.0148273	0.1232	PCDH7-ARAP2
4	rs6833641	35563786	C	G	0.0130938	0.136294	PCDH7-ARAP2
4	rs4348118	35527373	G	C	0.0123113	0.148605	PCDH7-ARAP2
4	rs77674864	35496446	C	T	0.0116648	0.16027	PCDH7-ARAP2
4	rs6531371	35524813	C	G	0.0114574	0.171727	PCDH7-ARAP2
4	rs6817235	35546017	A	G	0.00768405	0.179411	PCDH7-ARAP2
4	rs6848770	35545997	G	T	0.00757848	0.18699	PCDH7-ARAP2
4	rs13135429	35528124	A	G	0.00731548	0.194305	PCDH7-ARAP2
4	rs111830835	35494904	T	C	0.0062073	0.200512	PCDH7-ARAP2
4	rs73805934	35469918	C	G	0.00586164	0.206374	PCDH7-ARAP2
4	rs7675500	35488035	T	C	0.00552164	0.211896	PCDH7-ARAP2
4	rs317058	35431408	C	T	0.00551126	0.217407	PCDH7-ARAP2
4	rs11937467	35492268	G	C	0.00541956	0.222827	PCDH7-ARAP2
4	rs28699158	35487351	T	G	0.00535768	0.228184	PCDH7-ARAP2
4	rs6820532	35481426	C	T	0.00513289	0.233317	PCDH7-ARAP2
4	rs76992139	35557227	G	C	0.00500614	0.238323	PCDH7-ARAP2
4	rs79937011	35552314	G	T	0.00496599	0.243289	PCDH7-ARAP2
4	rs167588	35433038	A	G	0.00494513	0.248234	PCDH7-ARAP2
4	rs4530658	35526580	C	T	0.00491006	0.253144	PCDH7-ARAP2
4	rs34071176	35557620	A	G	0.00486341	0.258008	PCDH7-ARAP2
4	rs11936708	35552163	A	T	0.0048594	0.262867	PCDH7-ARAP2
4	rs11939574	35551596	T	G	0.00480391	0.267671	PCDH7-ARAP2
4	rs75272505	35559266	C	A	0.00477859	0.27245	PCDH7-ARAP2
4	rs425608	35442910	C	T	0.00472875	0.277179	PCDH7-ARAP2
4	rs6820711	35525033	G	A	0.00470234	0.281881	PCDH7-ARAP2
4	rs6531372	35525315	A	G	0.00468552	0.286566	PCDH7-ARAP2
4	rs80167624	35552410	C	T	0.00465225	0.291219	PCDH7-ARAP2
4	rs4478209	35526578	G	T	0.00464493	0.295864	PCDH7-ARAP2
4	rs61667412	35551238	T	C	0.00464127	0.300505	PCDH7-ARAP2
4	rs80351476	35552581	G	T	0.00463762	0.305142	PCDH7-ARAP2
4	rs4596260	35526765	C	A	0.0046249	0.309767	PCDH7-ARAP2
4	rs61005442	35551171	T	A	0.00461585	0.314383	PCDH7-ARAP2
4	rs6531373	35525336	G	A	0.00460145	0.318985	PCDH7-ARAP2
4	rs77166916	35552544	G	A	0.00459965	0.323584	PCDH7-ARAP2
4	rs11727775	35552921	G	A	0.00459965	0.328184	PCDH7-ARAP2
4	rs11731579	35552989	A	G	0.00459071	0.332775	PCDH7-ARAP2
4	rs76280843	35560435	A	G	0.00458536	0.33736	PCDH7-ARAP2
4	rs12508865	35526017	T	C	0.00456761	0.341928	PCDH7-ARAP2
4	rs11732303	35545480	C	T	0.00456761	0.346495	PCDH7-ARAP2
4	rs111350308	35537896	C	G	0.00456584	0.351061	PCDH7-ARAP2
4	rs78062404	35553771	T	C	0.00453602	0.355597	PCDH7-ARAP2
4	rs75485188	35553496	T	C	0.0045308	0.360128	PCDH7-ARAP2
4	rs78586305	35553979	A	C	0.0045308	0.364659	PCDH7-ARAP2
4	rs79808596	35554096	G	A	0.00451694	0.369176	PCDH7-ARAP2
4	rs77151388	35554236	G	A	0.00451521	0.373691	PCDH7-ARAP2
4	rs17481099	35554972	C	T	0.00449802	0.378189	PCDH7-ARAP2
4	rs77865262	35550644	T	C	0.00447415	0.382663	PCDH7-ARAP2
4	rs78341324	35551028	A	C	0.00444053	0.387104	PCDH7-ARAP2
4	rs75661578	35553411	C	T	0.00443386	0.391537	PCDH7-ARAP2
4	rs11941790	35556306	A	T	0.00441729	0.395955	PCDH7-ARAP2
4	rs11727200	35545578	T	C	0.00438289	0.400338	PCDH7-ARAP2
4	rs6531376	35525600	C	A	0.00438127	0.404719	PCDH7-ARAP2
4	rs113651109	35535535	T	A	0.00437317	0.409092	PCDH7-ARAP2
4	rs6531378	35525636	T	A	0.00437155	0.413464	PCDH7-ARAP2
4	rs6531374	35525447	T	G	0.00436348	0.417827	PCDH7-ARAP2
4	rs77456108	35552674	T	A	0.00436027	0.422187	PCDH7-ARAP2
4	rs6531375	35525509	G	A	0.00435545	0.426543	PCDH7-ARAP2
4	rs1946338	35539220	C	A	0.00435064	0.430893	PCDH7-ARAP2
4	rs6849449	35525949	A	G	0.00434744	0.435241	PCDH7-ARAP2
4	rs11729104	35543609	T	A	0.00434424	0.439585	PCDH7-ARAP2
4	rs11945029	35556316	A	G	0.0043331	0.443918	PCDH7-ARAP2
4	rs11723590	35552992	T	C	0.00433152	0.44825	PCDH7-ARAP2
4	rs6531377	35525608	G	A	0.00432676	0.452576	PCDH7-ARAP2
4	rs11935884	35555423	T	C	0.00431729	0.456894	PCDH7-ARAP2
4	rs77243318	35553945	A	G	0.00431414	0.461208	PCDH7-ARAP2
4	rs41389246	35557308	A	G	0.00430002	0.465508	PCDH7-ARAP2
4	rs80180872	35554370	G	T	0.00426591	0.469774	PCDH7-ARAP2
4	rs76082691	35550728	G	T	0.00424907	0.474023	PCDH7-ARAP2
4	rs74497031	35550610	A	G	0.00423842	0.478261	PCDH7-ARAP2
4	rs78563948	35555701	C	A	0.00422632	0.482488	PCDH7-ARAP2
4	rs77720551	35495493	T	C	0.00422481	0.486712	PCDH7-ARAP2
4	rs6812738	35558100	C	T	0.00422179	0.490934	PCDH7-ARAP2
4	rs2375500	35534867	T	C	0.00421878	0.495153	PCDH7-ARAP2
4	rs75521280	35550594	G	C	0.00421728	0.49937	PCDH7-ARAP2
4	rs79228539	35540696	C	T	0.00421277	0.503583	PCDH7-ARAP2
4	rs78453617	35530477	C	T	0.00420082	0.507784	PCDH7-ARAP2
4	rs76592984	35560314	A	G	0.00420082	0.511985	PCDH7-ARAP2
4	rs1895764	35533198	C	T	0.00419933	0.516184	PCDH7-ARAP2
4	rs111961660	35549069	A	G	0.00419784	0.520382	PCDH7-ARAP2
4	rs78388897	35559422	C	A	0.00419041	0.524572	PCDH7-ARAP2
4	rs7670025	35549662	C	T	0.00417711	0.528749	PCDH7-ARAP2
4	rs7687985	35549859	T	C	0.0041727	0.532922	PCDH7-ARAP2
4	rs7665056	35549695	T	A	0.00417123	0.537093	PCDH7-ARAP2
4	rs7687987	35549864	T	C	0.00417123	0.541265	PCDH7-ARAP2
4	rs79258827	35549266	A	T	0.00416829	0.545433	PCDH7-ARAP2
4	rs11732822	35560777	A	C	0.00416682	0.5496	PCDH7-ARAP2
4	rs13116951	35527923	G	T	0.00415367	0.553753	PCDH7-ARAP2
4	rs35281970	35556646	A	C	0.00415076	0.557904	PCDH7-ARAP2
4	rs79397409	35557499	T	C	0.00414495	0.562049	PCDH7-ARAP2
4	rs11937318	35556943	G	C	0.00413627	0.566185	PCDH7-ARAP2
4	rs79261109	35557129	A	G	0.00412906	0.570314	PCDH7-ARAP2
4	rs36013442	35544410	C	T	0.00411901	0.574433	PCDH7-ARAP2
4	rs35815894	35544550	C	A	0.00411758	0.578551	PCDH7-ARAP2
4	rs1593355	35544591	T	C	0.00411615	0.582667	PCDH7-ARAP2
4	rs11938529	35557663	T	C	0.00411615	0.586783	PCDH7-ARAP2
4	rs35304990	35544227	G	A	0.00411472	0.590898	PCDH7-ARAP2
4	rs11943186	35557739	G	A	0.00411472	0.595013	PCDH7-ARAP2
4	rs78928188	35560522	T	C	0.00411472	0.599127	PCDH7-ARAP2
4	rs11734725	35558665	G	A	0.0041133	0.603241	PCDH7-ARAP2
4	rs6835105	35558517	A	G	0.00410902	0.60735	PCDH7-ARAP2
4	rs11727808	35561808	G	C	0.00409198	0.611442	PCDH7-ARAP2
4	rs6813175	35558352	C	T	0.00408634	0.615528	PCDH7-ARAP2
4	rs35108025	35544400	T	A	0.00407791	0.619606	PCDH7-ARAP2
4	rs75773393	35560203	C	T	0.00407371	0.62368	PCDH7-ARAP2
4	rs6856131	35558247	G	A	0.0040723	0.627752	PCDH7-ARAP2
4	rs75490660	35559746	C	G	0.00406951	0.631821	PCDH7-ARAP2
4	rs61706112	35545186	C	T	0.00405976	0.635881	PCDH7-ARAP2
4	rs11943217	35557785	G	A	0.00403488	0.639916	PCDH7-ARAP2
4	rs75551928	35551096	T	G	0.00403077	0.643947	PCDH7-ARAP2
4	rs58783619	35545006	A	C	0.00401576	0.647963	PCDH7-ARAP2
4	rs79089937	35532859	A	G	0.0040144	0.651977	PCDH7-ARAP2
4	rs111956213	35537996	T	C	0.00401033	0.655987	PCDH7-ARAP2
4	rs1425471	35536307	T	C	0.00400897	0.659996	PCDH7-ARAP2
4	rs74455404	35536623	T	A	0.00400761	0.664004	PCDH7-ARAP2
4	rs1425470	35535809	C	T	0.00400356	0.668008	PCDH7-ARAP2
4	rs79742114	35536985	A	G	0.00399681	0.672004	PCDH7-ARAP2
4	rs11733711	35547153	C	T	0.00399413	0.675998	PCDH7-ARAP2
4	rs76006684	35537042	G	A	0.00399278	0.679991	PCDH7-ARAP2
4	rs77364162	35537239	G	A	0.00399143	0.683983	PCDH7-ARAP2
4	rs11728496	35546989	T	C	0.00399009	0.687973	PCDH7-ARAP2
4	rs17421355	35537624	T	A	0.00398741	0.69196	PCDH7-ARAP2
4	rs6843206	35545808	G	A	0.00398741	0.695948	PCDH7-ARAP2
4	rs78305592	35546286	T	C	0.00397939	0.699927	PCDH7-ARAP2
4	rs11733739	35547362	C	A	0.00397939	0.703906	PCDH7-ARAP2
4	rs7665260	35549803	T	A	0.00397672	0.707883	PCDH7-ARAP2
4	rs59723404	35545195	A	G	0.00397538	0.711858	PCDH7-ARAP2
4	rs4276300	35548423	G	T	0.00397139	0.71583	PCDH7-ARAP2
4	rs59289408	35551434	G	A	0.00396873	0.719799	PCDH7-ARAP2
4	rs4301140	35548509	A	G	0.00396608	0.723765	PCDH7-ARAP2
4	rs1425469	35535081	G	T	0.0039555	0.72772	PCDH7-ARAP2
4	rs7694691	35528798	C	T	0.00395024	0.73167	PCDH7-ARAP2
4	rs2375559	35547554	A	G	0.00395024	0.735621	PCDH7-ARAP2
4	rs6843009	35545743	G	A	0.0039463	0.739567	PCDH7-ARAP2
4	rs11722775	35542155	G	C	0.00394499	0.743512	PCDH7-ARAP2
4	rs74576549	35532656	G	A	0.00394106	0.747453	PCDH7-ARAP2
4	rs76794922	35541371	G	A	0.00392412	0.751377	PCDH7-ARAP2
4	rs76714685	35532712	G	T	0.00390476	0.755282	PCDH7-ARAP2
4	rs11723899	35534331	T	A	0.00389835	0.75918	PCDH7-ARAP2
4	rs74974022	35542948	A	T	0.00389324	0.763073	PCDH7-ARAP2
4	rs11930949	35541386	T	C	0.00388941	0.766963	PCDH7-ARAP2
4	rs1346063	35539526	T	A	0.00386536	0.770828	PCDH7-ARAP2
4	rs1346062	35539276	C	T	0.00385783	0.774686	PCDH7-ARAP2
4	rs2375499	35534730	G	A	0.00384533	0.778531	PCDH7-ARAP2
4	rs75660990	35546305	T	C	0.00384036	0.782372	PCDH7-ARAP2
4	rs11936783	35561391	A	C	0.00383664	0.786208	PCDH7-ARAP2
4	rs11935730	35541391	G	A	0.00383293	0.790041	PCDH7-ARAP2
4	rs79615129	35538315	A	C	0.00383169	0.793873	PCDH7-ARAP2
4	rs78441280	35531214	G	A	0.0038108	0.797684	PCDH7-ARAP2
4	rs80288255	35540704	C	T	0.00380958	0.801493	PCDH7-ARAP2
4	rs10011667	35530195	A	G	0.00380349	0.805297	PCDH7-ARAP2
4	rs78117853	35533574	C	T	0.00377569	0.809073	PCDH7-ARAP2
4	rs2375497	35534618	A	G	0.00376493	0.812838	PCDH7-ARAP2
4	rs1895765	35533302	T	A	0.00376374	0.816601	PCDH7-ARAP2
4	rs1895769	35540113	C	T	0.00375068	0.820352	PCDH7-ARAP2
4	rs75547307	35541874	T	A	0.00375068	0.824103	PCDH7-ARAP2
4	rs2375496	35534615	T	C	0.00374713	0.82785	PCDH7-ARAP2
4	rs383274	35442942	A	G	0.00374478	0.831595	PCDH7-ARAP2
4	rs13134768	35527824	T	G	0.00373185	0.835326	PCDH7-ARAP2
4	rs7690620	35529243	G	A	0.0037295	0.839056	PCDH7-ARAP2
4	rs79379840	35561650	T	C	0.00371669	0.842773	PCDH7-ARAP2
4	rs393211	35443479	T	C	0.00371205	0.846485	PCDH7-ARAP2
4	rs7671642	35529393	T	C	0.0036982	0.850183	PCDH7-ARAP2
4	rs10084997	35529808	T	C	0.0036959	0.853879	PCDH7-ARAP2
4	rs11942552	35561285	T	C	0.00368445	0.857563	PCDH7-ARAP2
4	rs11722159	35531417	G	T	0.00367082	0.861234	PCDH7-ARAP2
4	rs11725160	35531781	A	G	0.00367082	0.864905	PCDH7-ARAP2
4	rs11737798	35531414	C	A	0.00365616	0.868561	PCDH7-ARAP2
4	rs111268886	35540746	C	T	0.00362277	0.872184	PCDH7-ARAP2
4	rs34817733	35561766	G	A	0.00353043	0.875714	PCDH7-ARAP2
4	rs77854684	35536812	T	C	0.00350345	0.879218	PCDH7-ARAP2
4	rs11722682	35541912	T	C	0.0034698	0.882687	PCDH7-ARAP2
4	rs11725049	35531488	A	G	0.00340153	0.886089	PCDH7-ARAP2
4	rs11942798	35562693	G	A	0.00339283	0.889482	PCDH7-ARAP2
4	rs75232971	35563118	A	C	0.00338129	0.892863	PCDH7-ARAP2
4	rs112037101	35562288	T	C	0.00337938	0.896242	PCDH7-ARAP2
4	rs11947144	35563020	A	G	0.00333687	0.899579	PCDH7-ARAP2
4	rs111507576	35562497	G	A	0.00320532	0.902785	PCDH7-ARAP2
4	rs7675712	35472062	G	A	0.00308232	0.905867	PCDH7-ARAP2
4	rs4282201	35548624	C	T	0.00265805	0.908525	PCDH7-ARAP2
4	rs11732820	35456953	C	A	0.00265454	0.91118	PCDH7-ARAP2
4	rs73805932	35464283	G	A	0.0026522	0.913832	PCDH7-ARAP2
4	rs7660899	35564191	C	T	0.00260012	0.916432	PCDH7-ARAP2
4	rs35034525	35563989	A	G	0.00259285	0.919025	PCDH7-ARAP2
4	rs74992952	35564923	A	G	0.00258396	0.921609	PCDH7-ARAP2
4	rs4282202	35548630	G	T	0.0025544	0.924163	PCDH7-ARAP2
4	rs7660920	35564221	G	T	0.00253827	0.926701	PCDH7-ARAP2
4	rs74825549	35566016	G	A	0.00253241	0.929234	PCDH7-ARAP2
4	rs317021	35418368	A	T	0.0024758	0.93171	PCDH7-ARAP2
4	rs17487923	35566101	T	A	0.0024677	0.934177	PCDH7-ARAP2
4	rs7687694	35568571	C	A	0.00243095	0.936608	PCDH7-ARAP2
4	rs368450	35412434	C	T	0.00237135	0.93898	PCDH7-ARAP2
4	rs17422581	35569366	C	T	0.00234061	0.94132	PCDH7-ARAP2
4	rs11937170	35556492	G	C	0.00229534	0.943616	PCDH7-ARAP2
4	rs6833204	35567282	T	A	0.0022884	0.945904	PCDH7-ARAP2
4	rs6855912	35566952	T	C	0.00228754	0.948191	PCDH7-ARAP2
4	rs11931139	35567962	G	A	0.00228409	0.950476	PCDH7-ARAP2
4	rs7684253	57727311	T	C	0.315584	0.315584	SPINK2-REST
4	rs1002285	57772712	T	C	0.112693	0.428278	SPINK2-REST
4	rs1713985	57786450	T	G	0.109962	0.538239	REST
4	rs802920	57773498	C	T	0.0978028	0.636042	SPINK2-REST
4	rs4280804	57794370	T	C	0.0889755	0.725018	REST
4	rs1718828	57807485	A	G	0.0778086	0.802826	REST-NOA1
4	rs4865164	57765132	C	T	0.0775012	0.880327	SPINK2-REST
4	rs1713992	57827664	G	T	0.0280145	0.908342	REST-NOA1
4	rs1708788	57828818	C	A	0.0264664	0.934808	REST-NOA1
4	rs62310289	57828926	T	G	0.0263136	0.961122	REST-NOA1
5	rs145639541	74994913	C	T	0.381741	0.381741	POC5
5	rs42854	74963277	C	G	0.15278	0.534521	POLK-POC5
5	rs7707588	75038267	A	G	0.0534407	0.587961	POC5-SV2C
5	rs9942416	75037295	G	C	0.0410606	0.629022	POC5-SV2C
5	rs6453143	75023210	C	G	0.0350805	0.664103	POC5-SV2C
5	rs56912706	75037086	G	A	0.0346947	0.698797	POC5-SV2C
5	rs7715806	75034387	T	C	0.0332649	0.732062	POC5-SV2C
5	rs72633978	74980210	A	G	0.0251299	0.757192	POC5
5	rs4703680	74993138	T	C	0.0141856	0.771378	POC5
5	rs140583126	74994888	A	G	0.0134377	0.784815	POC5
5	rs16872768	74982207	C	T	0.0129791	0.797794	POC5
5	rs6874626	74999576	A	G	0.00883738	0.806632	POC5
5	rs6881648	74991849	C	A	0.00783759	0.814469	POC5
5	rs145619427	74991718	C	T	0.00764187	0.822111	POC5
5	rs4703679	74993116	G	A	0.00674319	0.828854	POC5
5	rs117252103	74994355	T	A	0.00663316	0.835488	POC5
5	rs116509898	74994361	T	C	0.00629603	0.841784	POC5
5	rs144487569	74992243	T	C	0.0059952	0.847779	POC5
5	rs10078021	75038431	G	T	0.00598265	0.853761	POC5-SV2C
5	rs138490271	74991729	C	T	0.00597951	0.859741	POC5
5	rs7381033	74993488	C	T	0.00593912	0.86568	POC5
5	rs34360	74967708	A	C	0.00557736	0.871257	POLK-POC5
5	rs4703678	74992984	C	T	0.00523384	0.876491	POC5
5	rs150247403	74991943	T	C	0.00493506	0.881426	POC5
5	rs11746063	74982980	C	T	0.00492661	0.886353	POC5
5	rs34361	74971846	G	A	0.00483965	0.891193	POC5
5	rs34359	74967693	C	G	0.00449628	0.895689	POLK-POC5
5	rs34358	74965122	A	G	0.00426883	0.899958	POLK-POC5
5	rs114547168	74991903	G	A	0.00417642	0.904134	POC5
5	rs11748378	74983017	A	G	0.00413764	0.908272	POC5
5	rs17563686	74984818	T	A	0.00406649	0.912338	POC5
5	rs17649055	74984269	T	C	0.00386726	0.916205	POC5
5	rs10462521	74985867	C	T	0.00382524	0.920031	POC5
5	rs2112347	75015242	G	T	0.00377921	0.92381	POC5-SV2C
5	rs67803720	74984408	T	A	0.00371166	0.927522	POC5
5	rs1817869	74989037	C	T	0.00364538	0.931167	POC5
5	rs42302	74965554	G	A	0.00362946	0.934796	POLK-POC5
5	rs72633979	74990178	T	A	0.00353903	0.938335	POC5
5	rs40060	74967386	T	C	0.00350814	0.941844	POLK-POC5
5	rs10462356	74987108	T	C	0.00339974	0.945243	POC5
5	rs111937612	74979631	T	C	0.00329053	0.948534	POC5
5	rs194137	74978857	A	G	0.00302124	0.951555	POC5
5	rs1496332	92439320	G	A	0.161429	0.161429	ARRDC3-AS1-FLJ42709
5	rs1496331	92445784	T	G	0.144074	0.305502	ARRDC3-AS1-FLJ42709
5	rs6880789	92451777	G	A	0.117596	0.423099	ARRDC3-AS1-FLJ42709
5	rs995620	92452676	C	A	0.112492	0.535591	ARRDC3-AS1-FLJ42709
5	rs959922	92450649	G	A	0.110881	0.646471	ARRDC3-AS1-FLJ42709
5	rs13177386	92443605	C	A	0.104803	0.751274	ARRDC3-AS1-FLJ42709
5	rs4869412	92455655	G	A	0.0960932	0.847367	ARRDC3-AS1-FLJ42709
5	rs7711868	92461247	A	T	0.0788632	0.926231	ARRDC3-AS1-FLJ42709
5	rs4470752	92460541	T	C	0.073764	0.999995	ARRDC3-AS1-FLJ42709
5	rs154516	122191139	A	G	0.298208	0.298208	SNX24
5	rs446116	122191130	A	G	0.23163	0.529839	SNX24
5	rs154515	122191145	T	G	0.22943	0.759269	SNX24
5	rs367768	122191126	A	C	0.19563	0.954899	SNX24
5	rs10038882	145752008	C	T	0.229033	0.229033	POU4F3-TCERG1
5	rs1560671	145752391	T	G	0.192964	0.421997	POU4F3-TCERG1
5	rs1991799	145753021	T	C	0.191058	0.613055	POU4F3-TCERG1
5	rs1560672	145752372	C	G	0.179831	0.792886	POU4F3-TCERG1
5	rs11951428	145751355	C	A	0.0783421	0.871228	POU4F3-TCERG1
5	rs1368401	145764802	G	A	0.0678821	0.93911	POU4F3-TCERG1
5	rs4705269	145777632	A	G	0.0260918	0.965202	POU4F3-TCERG1
6	rs9349379	12903957	G	A	1	1	PHACTR1
6	rs3911893	31935567	A	G	0.301243	0.301243	SKIV2L
6	rs41267082	31830593	C	A	0.290042	0.591285	NEU1
6	rs74434374	31850308	A	C	0.124717	0.716003	EHMT2
6	rs3869145	31851354	A	G	0.104911	0.820913	EHMT2
6	rs377749	31705183	C	A	0.029853	0.850767	CLIC1-MSH5
6	rs2734331	31930351	G	A	0.0271031	0.87787	SKIV2L
6	rs139498574	31844419	A	G	0.0202838	0.898153	SLC44A4
6	rs184265581	31900754	C	G	0.0117008	0.909854	C2
6	rs442391	31681289	T	C	0.00887583	0.91873	LY6G6E
6	rs116196017	31947804	G	A	0.00819451	0.926925	STK19
6	rs36221133	31912523	C	T	0.00702304	0.933948	C2
6	rs115313300	31737416	A	G	0.0062158	0.940163	VWA7
6	rs28399999	31733858	A	C	0.0050732	0.945237	VWA7
6	rs17200976	31674996	G	A	0.00496195	0.950199	LY6G6F
6	rs10456100	39183470	T	C	0.659052	0.659052	KCNK5
6	rs733701	39171862	T	C	0.25579	0.914842	KCNK5
6	rs9394578	39165859	A	C	0.0603071	0.975149	KCNK5
6	rs6906594	72328062	A	G	0.0899544	0.0899544	LINC00472-RIMS1
6	rs1486613	72326511	A	G	0.081149	0.171103	LINC00472-RIMS1
6	rs2129322	72334753	G	A	0.0613014	0.232405	LINC00472-RIMS1
6	rs1889276	72330088	T	C	0.0565769	0.288982	LINC00472-RIMS1
6	rs1889277	72330196	C	A	0.0546885	0.34367	LINC00472-RIMS1
6	rs67068637	72340626	A	T	0.0429755	0.386646	LINC00472-RIMS1
6	rs982565	72323926	C	T	0.0421789	0.428825	LINC00472-RIMS1
6	rs6938557	72356780	A	G	0.0395357	0.46836	LINC00472-RIMS1
6	rs9446451	72425922	A	T	0.0379348	0.506295	LINC00472-RIMS1
6	rs12664745	72354616	T	C	0.0372699	0.543565	LINC00472-RIMS1
6	rs1321831	72349268	A	G	0.0348055	0.578371	LINC00472-RIMS1
6	rs1407200	72366400	A	C	0.0303783	0.608749	LINC00472-RIMS1
6	rs1486608	72307212	C	T	0.0299247	0.638674	LINC00472-RIMS1
6	rs67041987	72308014	G	A	0.0297606	0.668434	LINC00472-RIMS1
6	rs16881689	72366341	A	G	0.0290762	0.69751	LINC00472-RIMS1
6	rs11758536	72371907	G	A	0.0271825	0.724693	LINC00472-RIMS1
6	rs66707419	72425163	G	A	0.0243913	0.749084	LINC00472-RIMS1
6	rs6912835	72352079	T	G	0.0237375	0.772822	LINC00472-RIMS1
6	rs911363	72423098	T	C	0.0234681	0.79629	LINC00472-RIMS1
6	rs7754979	72305659	A	G	0.0229844	0.819274	LINC00472-RIMS1
6	rs11751413	72315646	G	A	0.0224717	0.841746	LINC00472-RIMS1
6	rs16881677	72350814	A	G	0.0223372	0.864083	LINC00472-RIMS1
6	rs1575212	72357787	A	T	0.0213461	0.885429	LINC00472-RIMS1
6	rs11756168	72303001	G	A	0.021184	0.906613	LINC00472-RIMS1
6	rs7775155	72305735	A	T	0.0193531	0.925966	LINC00472-RIMS1
6	rs11755205	72373830	T	C	0.0192914	0.945258	LINC00472-RIMS1
6	rs34273564	72321017	T	C	0.0156817	0.960939	LINC00472-RIMS1
6	rs11153082	97059666	G	A	0.376641	0.376641	FHL5
6	rs9486715	97059769	C	A	0.223474	0.600116	FHL5
6	rs9486725	97061159	T	C	0.141279	0.741395	FHL5
6	rs7741683	97054493	G	A	0.106836	0.84823	FHL5
6	rs2273621	97058553	G	A	0.0734514	0.921682	FHL5
6	rs7775721	97056979	T	C	0.0723987	0.99408	FHL5
6	rs28455731	121846038	T	G	0.126095	0.126095	GJA1-HSF2
6	rs34995334	121845679	G	A	0.113533	0.239628	GJA1-HSF2
6	rs17083712	121843598	T	C	0.100403	0.340031	GJA1-HSF2
6	rs9490315	121841478	C	T	0.0968919	0.436923	GJA1-HSF2
6	rs9490310	121827964	C	T	0.0774846	0.514408	GJA1-HSF2
6	rs7757975	121847249	T	G	0.0696804	0.584088	GJA1-HSF2
6	rs9490314	121834134	A	G	0.0689939	0.653082	GJA1-HSF2
6	rs9490312	121833359	G	A	0.0679345	0.721016	GJA1-HSF2
6	rs17083744	121848841	T	C	0.0675525	0.788569	GJA1-HSF2
6	rs9320821	121847718	A	C	0.0568703	0.845439	GJA1-HSF2
6	rs9482172	121833022	C	T	0.0515403	0.896979	GJA1-HSF2
6	rs28581202	121822494	A	G	0.0399531	0.936932	GJA1-HSF2
6	rs9490308	121821309	T	C	0.0290025	0.965935	GJA1-HSF2
6	rs1268083	126049040	C	T	0.059044	0.059044	LOC643623-HEY2
6	rs1268068	126039677	C	T	0.052176	0.11122	LOC643623
6	rs1343116	126069702	A	C	0.0487987	0.160019	LOC643623-HEY2
6	rs3799708	126078530	A	G	0.0446446	0.204663	HEY2
6	rs6902519	126079087	C	T	0.0429864	0.24765	HEY2
6	rs7748729	126077381	T	C	0.0426213	0.290271	HEY2
6	rs9321054	126079968	A	G	0.0334323	0.323703	HEY2
6	rs1269175	126040435	G	A	0.0322865	0.35599	LOC643623
6	rs1343115	126069817	G	C	0.0319427	0.387933	LOC643623-HEY2
6	rs3799712	126075103	G	A	0.0319376	0.41987	HEY2
6	rs2875881	126072853	G	C	0.0296242	0.449494	HEY2
6	rs71563682	126025718	T	G	0.0275867	0.477081	LOC643623
6	rs3799709	126078361	G	A	0.025131	0.502212	HEY2
6	rs1935983	126068914	T	C	0.0250085	0.527221	LOC643623-HEY2
6	rs3799711	126075313	C	T	0.0237225	0.550943	HEY2
6	rs7753038	126077657	A	G	0.0216741	0.572617	HEY2
6	rs1268070	126041164	T	C	0.0212732	0.59389	LOC643623
6	rs2144224	126045560	C	G	0.0211881	0.615078	LOC643623-HEY2
6	rs1811852	126071575	C	G	0.01918	0.634258	HEY2
6	rs1268069	126039994	A	C	0.0178918	0.65215	LOC643623
6	rs3757217	126069636	C	G	0.0178602	0.67001	LOC643623-HEY2
6	rs9385383	126086290	A	C	0.0173709	0.687381	HEY2-NCOA7
6	rs1268065	126042783	A	G	0.0151813	0.702563	LOC643623-HEY2
6	rs1159974	126090277	C	T	0.0147536	0.717316	HEY2-NCOA7
6	rs1268064	126042578	A	G	0.0145024	0.731819	LOC643623-HEY2
6	rs3734637	126081319	T	G	0.0138078	0.745626	HEY2
6	rs7739566	126094757	T	A	0.0137707	0.759397	HEY2-NCOA7
6	rs3966775	126067655	A	C	0.0137062	0.773103	LOC643623-HEY2
6	rs10457469	126083658	A	G	0.013358	0.786461	HEY2-NCOA7
6	rs4897155	126095144	A	C	0.0130605	0.799522	HEY2-NCOA7
6	rs9398787	126090608	G	A	0.0129127	0.812434	HEY2-NCOA7
6	rs13209968	126089285	C	G	0.0122586	0.824693	HEY2-NCOA7
6	rs980014	126068001	G	T	0.010882	0.835575	LOC643623-HEY2
6	rs9388451	126090377	C	T	0.00995208	0.845527	HEY2-NCOA7
6	rs7764016	126070789	G	T	0.00980645	0.855334	HEY2
6	rs1268066	126035041	T	C	0.00875171	0.864085	LOC643623
6	rs1269176	126029682	A	T	0.00839317	0.872478	LOC643623
6	rs1343121	126036184	T	C	0.008212	0.88069	LOC643623
6	rs9491503	126031682	A	G	0.00785785	0.888548	LOC643623
6	rs2008027	126052359	G	A	0.00580688	0.894355	LOC643623-HEY2
6	rs10457467	126045148	A	T	0.00519863	0.899554	LOC643623-HEY2
6	rs9388453	126107951	C	A	0.0049436	0.904497	NCOA7
6	rs1268067	126036621	C	T	0.00487487	0.909372	LOC643623
6	rs1028481	126106573	T	G	0.00486933	0.914242	NCOA7
6	rs9375411	126116953	G	A	0.00463642	0.918878	NCOA7
6	rs4897157	126102981	T	A	0.00461746	0.923495	NCOA7
6	rs1268074	126107791	C	G	0.00426967	0.927765	NCOA7
6	rs9398791	126115821	C	T	0.00425027	0.932015	NCOA7
6	rs7758115	126061502	A	G	0.00419398	0.936209	LOC643623-HEY2
6	rs6939969	126034563	T	C	0.00415514	0.940365	LOC643623
6	rs9401845	126104118	G	A	0.00409514	0.94446	NCOA7
6	rs1268093	126029235	A	G	0.00402107	0.948481	LOC643623
6	rs1777219	126025162	C	T	0.00400095	0.952482	LOC643623
7	rs10234636	40427617	C	T	0.0631071	0.0631071	C7orf10
7	rs12532479	40427634	C	T	0.0606367	0.123744	C7orf10
7	rs12533531	40418721	A	G	0.0571135	0.180857	C7orf10
7	rs12670267	40421682	A	G	0.0566254	0.237483	C7orf10
7	rs4723954	40417925	G	A	0.0505073	0.28799	C7orf10
7	rs141208879	40429728	A	G	0.0364043	0.324394	C7orf10
7	rs147040642	40431370	G	A	0.0357836	0.360178	C7orf10
7	rs12669577	40420360	C	G	0.03302	0.393198	C7orf10
7	rs144002785	40430183	C	T	0.0330092	0.426207	C7orf10
7	rs78299423	40431487	T	G	0.0300394	0.456246	C7orf10
7	rs1319467	40477363	G	A	0.0293266	0.485573	C7orf10
7	rs78017680	40428287	A	T	0.029066	0.514639	C7orf10
7	rs118103401	40424315	G	T	0.0286959	0.543335	C7orf10
7	rs10951637	40432354	T	C	0.0285024	0.571837	C7orf10
7	rs17171703	40416317	T	C	0.0266062	0.598444	C7orf10
7	rs2190261	40474936	A	G	0.0263716	0.624815	C7orf10
7	rs17171705	40427000	A	G	0.0262491	0.651064	C7orf10
7	rs4526265	40472646	C	G	0.0234681	0.674532	C7orf10
7	rs186166891	40406876	T	A	0.0234143	0.697947	C7orf10
7	rs4434532	40472715	T	A	0.0231751	0.721122	C7orf10
7	rs77423178	40472087	A	C	0.0230443	0.744166	C7orf10
7	rs12673516	40432219	T	C	0.0206528	0.764819	C7orf10
7	rs79486579	40431132	C	A	0.0206237	0.785442	C7orf10
7	rs117198283	40470608	C	A	0.0193988	0.804841	C7orf10
7	rs17171710	40440233	T	C	0.0171618	0.822003	C7orf10
7	rs77410344	40410924	C	T	0.0169418	0.838945	C7orf10
7	rs4379368	40466200	T	C	0.0169112	0.855856	C7orf10
7	rs59682057	40453475	G	A	0.016703	0.872559	C7orf10
7	rs12234460	40449904	T	C	0.0152951	0.887854	C7orf10
7	rs76206723	40447971	A	G	0.0143552	0.902209	C7orf10
7	rs11531505	40469643	A	G	0.0130331	0.915242	C7orf10
7	rs11531504	40404052	A	C	0.0121287	0.927371	C7orf10
7	rs12538229	40460129	T	C	0.0113051	0.938676	C7orf10
7	rs12531683	40465519	A	G	0.0111196	0.949796	C7orf10
7	rs10435164	40404675	T	G	0.00966394	0.95946	C7orf10
9	rs10156578	29372501	G	C	0.131298	0.131298	MIR873-LOC401497
9	rs10757838	29338579	G	A	0.0937689	0.225067	MIR873-LOC401497
9	rs7029329	29345269	A	G	0.0881533	0.31322	MIR873-LOC401497
9	rs4529540	29336679	G	A	0.0689725	0.382193	MIR873-LOC401497
9	rs7857853	29336905	C	T	0.066235	0.448428	MIR873-LOC401497
9	rs10757837	29338202	C	A	0.0641087	0.512536	MIR873-LOC401497
9	rs2383802	29350711	C	T	0.0628394	0.575376	MIR873-LOC401497
9	rs1953010	29351253	G	T	0.0534969	0.628873	MIR873-LOC401497
9	rs10969097	29354941	G	C	0.045757	0.67463	MIR873-LOC401497
9	rs9696487	29354177	T	A	0.0436057	0.718235	MIR873-LOC401497
9	rs10969096	29354928	A	C	0.0403548	0.75859	MIR873-LOC401497
9	rs1929829	29354639	G	C	0.0344653	0.793055	MIR873-LOC401497
9	rs1929830	29354746	A	T	0.0319218	0.824977	MIR873-LOC401497
9	rs62553740	29359941	A	G	0.0308153	0.855792	MIR873-LOC401497
9	rs10969098	29355002	G	A	0.0307348	0.886527	MIR873-LOC401497
9	rs10969105	29361767	C	G	0.0300831	0.91661	MIR873-LOC401497
9	rs2383803	29355559	G	A	0.0299697	0.94658	MIR873-LOC401497
9	rs62553736	29355161	G	A	0.0281175	0.974698	MIR873-LOC401497
9	rs953588	71704827	T	C	0.358519	0.358519	FXN
9	rs12338940	71704350	T	C	0.337943	0.696462	FXN
9	rs34965002	71714563	A	G	0.032482	0.728944	FXN
9	rs10125005	71702636	A	G	0.0210806	0.750024	FXN
9	rs10781420	71724578	T	G	0.0162124	0.766237	FXN-TJP2
9	rs7035156	71694719	G	A	0.0152491	0.781486	FXN
9	rs10121021	71714693	T	C	0.012448	0.793934	FXN
9	rs7850547	71747208	A	G	0.0115602	0.805494	TJP2
9	rs7034179	71746838	T	C	0.0101458	0.81564	TJP2
9	rs6560584	71747172	C	T	0.0100778	0.825718	TJP2
9	rs7034303	71746871	T	C	0.0097523	0.83547	TJP2
9	rs7048937	71746253	A	G	0.00971174	0.845182	TJP2
9	rs6560585	71747395	G	A	0.00955182	0.854734	TJP2
9	rs7850573	71747260	A	G	0.00948685	0.86422	TJP2
9	rs10122932	71746053	C	G	0.00948301	0.873703	TJP2
9	rs10114342	71746005	G	A	0.00930367	0.883007	TJP2
9	rs10117212	71702944	C	T	0.00915344	0.89216	FXN
9	rs7029627	71745687	T	C	0.00889511	0.901056	TJP2
9	rs10781394	71704094	A	G	0.00864877	0.909704	FXN
9	rs7038833	71748097	T	C	0.0081812	0.917886	TJP2
9	rs7048492	71747960	C	T	0.00621061	0.924096	TJP2
9	rs10781392	71703103	T	C	0.00611055	0.930207	FXN
9	rs10747003	71702098	C	T	0.00566914	0.935876	FXN
9	rs12348477	71695867	G	A	0.00484026	0.940716	FXN
9	rs11145078	71694182	T	C	0.00452448	0.945241	FXN
9	rs56657504	71694183	G	A	0.00363934	0.94888	FXN
9	rs7028835	71694592	T	C	0.0036366	0.952517	FXN
9	rs76597087	98291853	T	A	0.254418	0.254418	LOC100507346-LINC00476
9	rs78843682	98282414	A	G	0.0611714	0.315589	LOC100507346-LINC00476
9	rs80317870	98282354	A	C	0.0604175	0.376007	LOC100507346-LINC00476
9	rs76062908	98282528	T	C	0.055147	0.431154	LOC100507346-LINC00476
9	rs57594450	98285920	T	C	0.049446	0.4806	LOC100507346-LINC00476
9	rs16909927	98284175	T	C	0.0492565	0.529856	LOC100507346-LINC00476
9	rs57594805	98285877	A	T	0.0487334	0.57859	LOC100507346-LINC00476
9	rs28372466	98283701	T	C	0.047756	0.626346	LOC100507346-LINC00476
9	rs16909923	98283990	G	A	0.0466818	0.673027	LOC100507346-LINC00476
9	rs16909930	98284358	C	T	0.0458834	0.718911	LOC100507346-LINC00476
9	rs28682502	98284999	G	A	0.045144	0.764055	LOC100507346-LINC00476
9	rs28446321	98266855	A	T	0.0287974	0.792852	LOC100507346-PTCH1
9	rs61076166	98282846	T	C	0.0260052	0.818857	LOC100507346-LINC00476
9	rs60417486	98262178	A	G	0.0242012	0.843059	LOC100507346-PTCH1
9	rs60150206	98262223	A	G	0.0223073	0.865366	LOC100507346-PTCH1
9	rs113154802	98278413	T	C	0.0203196	0.885685	LOC100507346-PTCH1
9	rs113343136	98314306	A	G	0.0174987	0.903184	LOC100507346-LINC00476
9	rs10512247	98296403	T	C	0.0171225	0.920307	LOC100507346-LINC00476
9	rs75614054	98275789	T	C	0.0134169	0.933724	LOC100507346-PTCH1
9	rs111336625	98297187	C	T	0.00805129	0.941775	LOC100507346-LINC00476
9	rs57793730	98286036	G	A	0.00608907	0.947864	LOC100507346-LINC00476
9	rs16909978	98307990	A	G	0.00594387	0.953808	LOC100507346-LINC00476
9	rs7858153	119245085	A	G	0.188095	0.188095	ASTN2-LOC100128505
9	rs7873551	119245127	C	T	0.187708	0.375803	ASTN2-LOC100128505
9	rs34278882	119257528	G	T	0.127273	0.503076	ASTN2-LOC100128505
9	rs12683023	119241662	G	C	0.088809	0.591885	ASTN2-LOC100128505
9	rs12684144	119241635	C	T	0.0876075	0.679493	ASTN2-LOC100128505
9	rs35109285	119254358	C	T	0.0697336	0.749226	ASTN2-LOC100128505
9	rs34499708	119241165	A	G	0.0658535	0.81508	ASTN2-LOC100128505
9	rs13290589	119251786	C	T	0.0614843	0.876564	ASTN2-LOC100128505
9	rs3891689	119258583	C	T	0.0609909	0.937555	ASTN2-LOC100128505
9	rs17220352	119248059	G	A	0.0426322	0.980187	ASTN2-LOC100128505
10	rs7916911	8722944	G	T	0.313222	0.313222	GATA3-SFTA1P
10	rs827396	8693691	T	C	0.147782	0.461003	GATA3-SFTA1P
10	rs4749806	8711723	T	C	0.0680679	0.529071	GATA3-SFTA1P
10	rs827382	8719269	T	C	0.0521066	0.581178	GATA3-SFTA1P
10	rs827406	8689122	T	G	0.0415119	0.62269	GATA3-SFTA1P
10	rs11255866	8757444	T	C	0.0374651	0.660155	GATA3-SFTA1P
10	rs827394	8692584	C	T	0.0304074	0.690562	GATA3-SFTA1P
10	rs827392	8700934	G	A	0.0280348	0.718597	GATA3-SFTA1P
10	rs7915979	8728499	C	A	0.0272271	0.745824	GATA3-SFTA1P
10	rs7914600	8727291	G	T	0.026404	0.772228	GATA3-SFTA1P
10	rs827400	8698183	T	C	0.0233394	0.795568	GATA3-SFTA1P
10	rs844131	8696744	C	T	0.0231383	0.818706	GATA3-SFTA1P
10	rs4237399	8710918	C	A	0.0218655	0.840571	GATA3-SFTA1P
10	rs10905453	8744021	G	A	0.0206576	0.861229	GATA3-SFTA1P
10	rs7097251	8708955	T	G	0.0203777	0.881607	GATA3-SFTA1P
10	rs827388	8706433	G	A	0.0181247	0.899731	GATA3-SFTA1P
10	rs2483924	8708668	C	A	0.0173737	0.917105	GATA3-SFTA1P
10	rs827378	8714461	G	A	0.0172439	0.934349	GATA3-SFTA1P
10	rs827387	8706182	T	C	0.0164343	0.950783	GATA3-SFTA1P
10	rs2506142	33468124	G	A	0.186427	0.186427	NRP1
10	rs2474735	33465594	T	G	0.178942	0.365369	ITGB1-NRP1
10	rs2506144	33468456	T	C	0.142936	0.508305	NRP1
10	rs2474737	33464928	A	G	0.1346	0.642905	ITGB1-NRP1
10	rs2474733	33468122	A	G	0.130911	0.773815	NRP1
10	rs2506140	33467539	G	A	0.120373	0.894189	NRP1
10	rs2506143	33468169	G	A	0.105781	0.999969	NRP1
10	rs4415679	74031313	A	G	0.284428	0.284428	ANAPC16-DDIT4
10	rs9664835	74042533	G	A	0.249984	0.534412	DDIT4-DNAJB12
10	rs11000248	74042601	A	G	0.120956	0.655368	DDIT4-DNAJB12
10	rs4747243	74041547	T	A	0.0912998	0.746668	DDIT4-DNAJB12
10	rs6480608	74031694	T	C	0.0638444	0.810512	ANAPC16-DDIT4
10	rs10740396	74020044	C	T	0.0342514	0.844764	ANAPC16-DDIT4
10	rs3998474	74019676	C	A	0.0307412	0.875505	ANAPC16-DDIT4
10	rs10823910	74022352	G	A	0.0279665	0.903471	ANAPC16-DDIT4
10	rs1105860	74018443	G	T	0.0268592	0.930331	ANAPC16-DDIT4
10	rs1105859	74018444	A	T	0.0268484	0.957179	ANAPC16-DDIT4
10	rs10786156	96014622	G	C	0.268674	0.268674	PLCE1-LOC100128054
10	rs57866767	96023077	C	T	0.233636	0.502311	PLCE1-LOC100128054
10	rs3891783	96015793	G	C	0.212086	0.714397	PLCE1-LOC100128054
10	rs11187838	96038686	A	G	0.170573	0.88497	PLCE1-LOC100128054
10	rs2274224	96039597	C	G	0.0860626	0.971033	LOC100128054
10	rs12260159	100702737	A	G	0.449862	0.449862	HPSE2
10	rs12266229	100702396	C	T	0.023565	0.473428	HPSE2
10	rs112255710	100600946	T	C	0.0223023	0.49573	HPSE2
10	rs7897140	100729152	C	T	0.0145848	0.510315	HPSE2
10	rs7919920	100730542	G	C	0.0143378	0.524652	HPSE2
10	rs10883233	100731322	C	T	0.0138833	0.538536	HPSE2
10	rs11189909	100727305	C	T	0.0135225	0.552058	HPSE2
10	rs10883234	100733257	A	C	0.0135131	0.565571	HPSE2
10	rs7900872	100731534	A	C	0.0134851	0.579056	HPSE2
10	rs7076651	100732088	T	A	0.0134851	0.592541	HPSE2
10	rs4917851	100731772	C	T	0.0132878	0.605829	HPSE2
10	rs11189905	100713989	A	G	0.0120967	0.617926	HPSE2
10	rs72838806	100784734	C	A	0.011209	0.629135	HPSE2
10	rs7071748	100612750	C	G	0.0110983	0.640233	HPSE2
10	rs12258897	100718107	C	T	0.0109836	0.651217	HPSE2
10	rs7070985	100612445	G	A	0.0109409	0.662158	HPSE2
10	rs3897501	100716413	T	C	0.0108265	0.672984	HPSE2
10	rs3897503	100716167	T	C	0.0108146	0.683799	HPSE2
10	rs4919265	100757489	T	G	0.010782	0.694581	HPSE2
10	rs72836764	100706138	A	G	0.0105284	0.705109	HPSE2
10	rs6584230	100763739	A	G	0.01017	0.715279	HPSE2
10	rs4469820	100786762	A	T	0.00993697	0.725216	HPSE2
10	rs7897719	100766403	A	C	0.00988227	0.735099	HPSE2
10	rs7091149	100755959	C	T	0.00967183	0.74477	HPSE2
10	rs7912212	100786982	C	G	0.0093099	0.75408	HPSE2
10	rs11812749	100744177	T	C	0.00914224	0.763223	HPSE2
10	rs7910906	100758579	A	C	0.00896844	0.772191	HPSE2
10	rs7087272	100603604	G	A	0.00879344	0.780984	HPSE2
10	rs4919267	100767209	T	C	0.00861588	0.7896	HPSE2
10	rs17111066	100759555	G	C	0.00861402	0.798214	HPSE2
10	rs74154360	100750382	C	T	0.0085657	0.80678	HPSE2
10	rs7924025	100758319	C	T	0.00849424	0.815274	HPSE2
10	rs72836788	100743863	A	G	0.00847975	0.823754	HPSE2
10	rs7907604	100758193	A	G	0.00847071	0.832225	HPSE2
10	rs11189918	100745150	A	G	0.00844549	0.84067	HPSE2
10	rs12260410	100759158	C	T	0.00810959	0.84878	HPSE2
10	rs947541	100680567	G	T	0.00796038	0.85674	HPSE2
10	rs9630091	100792984	C	T	0.00796038	0.864701	HPSE2
10	rs7073636	100665866	A	G	0.00786915	0.87257	HPSE2
10	rs1418255	100684695	T	C	0.00780441	0.880374	HPSE2
10	rs7068706	100789957	A	G	0.00776638	0.88814	HPSE2
10	rs11812722	100744008	A	C	0.00761509	0.895756	HPSE2
10	rs4917850	100681528	G	C	0.00757603	0.903332	HPSE2
10	rs7075240	100683889	A	G	0.00730166	0.910633	HPSE2
10	rs12243465	100672151	G	A	0.00719517	0.917828	HPSE2
10	rs6584226	100683313	T	A	0.0070406	0.924869	HPSE2
10	rs6584225	100669709	G	A	0.00646154	0.931331	HPSE2
10	rs7084022	100668400	A	G	0.006447	0.937778	HPSE2
10	rs4919264	100665289	T	G	0.00615934	0.943937	HPSE2
10	rs7082605	100602545	G	C	0.00612835	0.950065	HPSE2
10	rs7093087	104700444	A	G	NA	NA	CNNM2
10	rs2223089	124210160	C	G	0.350866	0.350866	MIR3941-ARMS2
10	rs7898343	124212887	C	G	0.0566295	0.407496	MIR3941-ARMS2
10	rs80232578	124232915	A	C	0.0499179	0.457413	HTRA1
10	rs7915081	124222105	C	G	0.0495337	0.506947	HTRA1
10	rs12571363	124230612	A	C	0.039253	0.5462	HTRA1
10	rs78973239	124217414	C	T	0.0254752	0.571675	ARMS2-HTRA1
10	rs78438709	124201071	G	A	0.0250231	0.596698	MIR3941-ARMS2
10	rs117634244	124199016	A	G	0.0249012	0.6216	MIR3941-ARMS2
10	rs75178961	124198238	C	T	0.0247058	0.646305	MIR3941-ARMS2
10	rs74620354	124196887	T	G	0.0243965	0.670702	MIR3941-ARMS2
10	rs76568359	124196473	T	G	0.0242952	0.694997	MIR3941-ARMS2
10	rs2421015	124183091	G	A	0.0240809	0.719078	MIR3941-PLEKHA1
10	rs78986650	124195677	T	C	0.0232082	0.742286	MIR3941-ARMS2
10	rs184800107	124149232	A	T	0.0209592	0.763246	PLEKHA1-MIR3941
10	rs79581661	124157699	G	A	0.0175045	0.78075	PLEKHA1-MIR3941
10	rs4598609	124158293	C	A	0.0174602	0.79821	PLEKHA1-MIR3941
10	rs12571218	124147588	G	A	0.0174016	0.815612	PLEKHA1-MIR3941
10	rs78832427	124187560	T	C	0.0171994	0.832811	MIR3941-PLEKHA1
10	rs76432564	124150727	G	A	0.0165743	0.849386	PLEKHA1-MIR3941
10	rs79508005	124164620	A	C	0.0154132	0.864799	PLEKHA1-MIR3941
10	rs4551693	124159247	T	C	0.0147896	0.879588	PLEKHA1-MIR3941
10	rs55928386	124220667	T	C	0.0134341	0.893022	ARMS2-HTRA1
10	rs80123520	124136529	A	G	0.0127823	0.905805	PLEKHA1-MIR3941
10	rs41306858	124157385	C	T	0.0124893	0.918294	PLEKHA1-MIR3941
10	rs76797659	124166839	C	T	0.0123496	0.930644	PLEKHA1-MIR3941
10	rs2281674	124130308	C	G	0.0112376	0.941881	BTBD16-MIR3941
10	rs76579910	124202034	T	G	0.011116	0.952997	MIR3941-ARMS2
10	rs10902940	125274226	A	G	0.356588	0.356588	BUB3-GPR26
10	rs4980294	125272745	T	C	0.334576	0.691165	BUB3-GPR26
10	rs4980296	125273539	A	G	0.270729	0.961893	BUB3-GPR26
11	rs4909945	10673739	C	T	0.373219	0.373219	MRVI1
11	rs7940646	10669228	C	T	0.362485	0.735704	MRVI1
11	rs4442541	10669172	G	A	0.0960192	0.831723	MRVI1
11	rs4910165	10674044	G	C	0.0828621	0.914585	MRVI1
11	rs10840457	10675738	G	A	0.0293689	0.943954	MRVI1
11	rs2052692	10667641	G	A	0.0272585	0.971212	MRVI1
11	rs11031122	30547438	C	T	0.132528	0.132528	MPPED2
11	rs11031127	30560853	T	C	0.108059	0.240588	MPPED2
11	rs10835685	30559165	A	T	0.107655	0.348242	MPPED2
11	rs11031126	30553514	T	C	0.103739	0.451981	MPPED2
11	rs11031129	30565328	G	A	0.0938351	0.545816	MPPED2
11	rs12361781	30563038	A	G	0.0931544	0.638971	MPPED2
11	rs11031128	30564908	A	G	0.0817791	0.72075	MPPED2
11	rs35695296	30567422	A	T	0.0723578	0.793107	MPPED2
11	rs10835687	30567671	T	C	0.0676375	0.860745	MPPED2
11	rs11031133	30568349	C	T	0.0669537	0.927699	MPPED2
11	rs1458729	30538492	A	C	0.013933	0.941631	MPPED2
11	rs12797142	30536605	A	G	0.0125982	0.95423	MPPED2
11	rs10838634	46929954	G	A	0.0250863	0.0250863	LRP4
11	rs11570054	47371130	A	G	0.0133234	0.0384097	MYBPC3
11	rs12574668	46422686	A	C	0.0114211	0.0498308	AMBRA1-MIR3160-2
11	rs7932866	46548094	G	A	0.00996861	0.0597994	MIR3160-2-AMBRA1
11	rs11038900	46495302	G	A	0.0098601	0.0696595	MIR3160-2-AMBRA1
11	rs61884292	46684524	T	A	0.00926491	0.0789244	ATG13
11	rs2067482	46406767	A	G	0.00886828	0.0877927	CHRM4
11	rs55896955	46682217	G	C	0.00883089	0.0966236	ATG13
11	rs4463814	47207362	A	G	0.00878277	0.105406	PACSIN3
11	rs7951579	46469900	A	G	0.00855694	0.113963	AMBRA1-MIR3160-2
11	rs7924401	46635695	T	A	0.00847741	0.122441	HARBI1
11	rs61882683	46376857	A	G	0.00824444	0.130685	DGKZ-MIR4688
11	rs2171668	46466828	C	A	0.00804569	0.138731	AMBRA1-MIR3160-2
11	rs4307676	46668395	A	G	0.00796648	0.146697	ATG13
11	rs61884274	46666664	G	A	0.00796347	0.154661	ATG13
11	rs7946705	46421158	A	G	0.00792748	0.162588	AMBRA1-MIR3160-2
11	rs2171667	46467092	G	C	0.00791853	0.170507	AMBRA1-MIR3160-2
11	rs61884273	46666271	G	T	0.00791555	0.178422	ATG13
11	rs61882712	46483948	C	T	0.00788886	0.186311	MIR3160-2-AMBRA1
11	rs4423142	46684677	G	T	0.0078477	0.194159	ATG13
11	rs12576359	46524389	G	T	0.00781857	0.201977	MIR3160-2-AMBRA1
11	rs61884271	46654404	C	T	0.00778966	0.209767	ATG13
11	rs2864076	46460038	T	C	0.0077839	0.217551	AMBRA1-MIR3160-2
11	rs61882691	46438715	A	C	0.00776954	0.225321	AMBRA1-MIR3160-2
11	rs6485682	46446264	A	C	0.00772964	0.23305	AMBRA1-MIR3160-2
11	rs11038897	46470827	T	C	0.00770139	0.240752	AMBRA1-MIR3160-2
11	rs75748389	46457259	G	C	0.00769859	0.24845	AMBRA1-MIR3160-2
11	rs61882709	46472414	A	G	0.00769298	0.256143	AMBRA1-MIR3160-2
11	rs12292425	46644143	G	T	0.00766222	0.263805	ATG13
11	rs60932698	46652582	G	A	0.00765388	0.271459	ATG13
11	rs61882710	46473942	A	G	0.00760145	0.279061	MIR3160-2-AMBRA1
11	rs61882706	46462786	A	G	0.00758505	0.286646	AMBRA1-MIR3160-2
11	rs80031726	46481259	C	T	0.00756872	0.294214	MIR3160-2-AMBRA1
11	rs7108770	46648432	A	G	0.00753358	0.301748	ATG13
11	rs2291487	46456344	T	C	0.00751212	0.30926	AMBRA1-MIR3160-2
11	rs10838602	46524472	A	G	0.00747223	0.316732	MIR3160-2-AMBRA1
11	rs16938506	46454313	C	A	0.00744587	0.324178	AMBRA1-MIR3160-2
11	rs2902858	46524013	C	T	0.00726906	0.331447	MIR3160-2-AMBRA1
11	rs61882702	46450821	A	G	0.00716073	0.338608	AMBRA1-MIR3160-2
11	rs12283172	46442526	T	C	0.00712694	0.345735	AMBRA1-MIR3160-2
11	rs2864072	46468859	C	A	0.00711735	0.352852	AMBRA1-MIR3160-2
11	rs7481312	46596674	T	C	0.00707451	0.359927	MIR3160-2-AMBRA1
11	rs61882701	46443275	A	G	0.00706271	0.36699	AMBRA1-MIR3160-2
11	rs12576317	46573776	A	G	0.00699503	0.373985	MIR3160-2-AMBRA1
11	rs7109698	46673344	T	C	0.00696053	0.380945	ATG13
11	rs55661562	46627803	C	A	0.00692865	0.387874	HARBI1
11	rs58147945	46500654	G	C	0.00691508	0.394789	MIR3160-2-AMBRA1
11	rs12574250	46491159	A	G	0.00686354	0.401652	MIR3160-2-AMBRA1
11	rs35623865	46631181	T	C	0.00686354	0.408516	HARBI1
11	rs7930103	46484254	T	C	0.00683257	0.415349	MIR3160-2-AMBRA1
11	rs61884264	46639582	A	G	0.00683037	0.422179	ATG13
11	rs61882711	46479480	T	C	0.00678446	0.428963	MIR3160-2-AMBRA1
11	rs1489192	46509344	C	T	0.00673275	0.435696	MIR3160-2-AMBRA1
11	rs1472001	46484685	A	G	0.00672849	0.442425	MIR3160-2-AMBRA1
11	rs6485685	46634465	A	G	0.00672421	0.449149	HARBI1
11	rs61882720	46538988	A	C	0.00669873	0.455848	MIR3160-2-AMBRA1
11	rs79317378	46641654	C	T	0.00669873	0.462546	ATG13
11	rs7130141	46499874	T	C	0.00667345	0.46922	MIR3160-2-AMBRA1
11	rs55657382	46634963	A	T	0.00659055	0.47581	HARBI1
11	rs12578042	46515004	G	C	0.0065519	0.482362	MIR3160-2-AMBRA1
11	rs61882750	46584227	G	T	0.00646614	0.488828	MIR3160-2-AMBRA1
11	rs61882756	46610283	T	C	0.00646221	0.495291	MIR3160-2-AMBRA1
11	rs7128092	46655961	A	T	0.00646221	0.501753	ATG13
11	rs12295266	46607954	T	A	0.00641733	0.50817	MIR3160-2-AMBRA1
11	rs7122039	46646030	C	A	0.00636544	0.514536	ATG13
11	rs7127529	46582072	C	A	0.00634266	0.520878	MIR3160-2-AMBRA1
11	rs12272795	46544072	G	A	0.00628642	0.527165	MIR3160-2-AMBRA1
11	rs3802888	46515902	G	A	0.00620214	0.533367	MIR3160-2-AMBRA1
11	rs60722866	46650438	C	T	0.00618953	0.539556	ATG13
11	rs7484002	46640503	G	A	0.0061431	0.545699	ATG13
11	rs7125907	46622392	T	C	0.00604376	0.551743	MIR3160-2-HARBI1
11	rs11038906	46536442	A	G	0.00596262	0.557706	MIR3160-2-AMBRA1
11	rs61882748	46578601	G	C	0.00594766	0.563653	MIR3160-2-AMBRA1
11	rs61899280	46966633	C	T	0.00593113	0.569585	C11orf49
11	rs12573978	46578400	G	A	0.00590486	0.575489	MIR3160-2-AMBRA1
11	rs11038919	46585781	G	A	0.00589506	0.581384	MIR3160-2-AMBRA1
11	rs61882757	46611239	A	G	0.00588694	0.587271	MIR3160-2-AMBRA1
11	rs12576115	46378032	A	G	0.00586752	0.593139	DGKZ-MIR4688
11	rs112419908	46553399	A	G	0.00569995	0.598839	MIR3160-2-AMBRA1
11	rs57535407	46570286	C	T	0.00569539	0.604534	MIR3160-2-AMBRA1
11	rs61897848	47198638	T	C	0.00561315	0.610147	ARFGAP2
11	rs73449983	46612332	G	A	0.00556785	0.615715	MIR3160-2-AMBRA1
11	rs10160701	46551918	T	C	0.00556206	0.621277	MIR3160-2-AMBRA1
11	rs61882746	46567475	T	C	0.00555484	0.626832	MIR3160-2-AMBRA1
11	rs61882758	46611805	G	A	0.00539391	0.632226	MIR3160-2-AMBRA1
11	rs61882743	46548754	G	C	0.00538713	0.637613	MIR3160-2-AMBRA1
11	rs61884262	46631299	A	G	0.00536017	0.642973	HARBI1
11	rs7126343	46660623	C	T	0.00535749	0.648331	ATG13
11	rs12577142	46377770	C	T	0.00516526	0.653496	DGKZ-MIR4688
11	rs61882744	46550225	T	G	0.00502746	0.658524	MIR3160-2-AMBRA1
11	rs7126316	46660550	A	T	0.00498202	0.663506	ATG13
11	rs112705011	46589107	T	C	0.00496476	0.66847	MIR3160-2-AMBRA1
11	rs11038914	46561301	T	C	0.00464168	0.673112	MIR3160-2-AMBRA1
11	rs7120113	46934369	T	C	0.00452873	0.677641	LRP4
11	rs6485706	46927877	T	C	0.00441223	0.682053	LRP4
11	rs9667108	46935185	C	G	0.00439788	0.686451	LRP4
11	rs57368576	46922133	G	C	0.00438806	0.690839	LRP4
11	rs2046768	46396479	C	T	0.00435888	0.695198	DGKZ-MIR4688
11	rs3740977	46393574	C	T	0.00429233	0.69949	DGKZ-MIR4688
11	rs2279465	46399538	C	T	0.00425606	0.703746	MIR4688-DGKZ
11	rs61898531	46922596	T	C	0.0042336	0.70798	LRP4
11	rs11819869	46560680	T	C	0.00422123	0.712201	MIR3160-2-AMBRA1
11	rs3740974	46397323	C	A	0.00421877	0.71642	DGKZ-MIR4688
11	rs75966121	46624218	G	T	0.00410147	0.720521	MIR3160-2-HARBI1
11	rs7102325	46929777	A	G	0.00408911	0.72461	LRP4
11	rs7128102	46928455	A	G	0.00403965	0.72865	LRP4
11	rs7112518	46919895	A	C	0.00393005	0.73258	LRP4
11	rs61382645	46923107	T	C	0.00387958	0.73646	LRP4
11	rs61882704	46455533	T	C	0.00386099	0.740321	AMBRA1-MIR3160-2
11	rs876701	46370767	G	A	0.0037506	0.744071	DGKZ-MIR4688
11	rs35324223	46402852	G	A	0.00372559	0.747797	MDK
11	rs111449880	46427855	A	G	0.00367783	0.751475	AMBRA1-MIR3160-2
11	rs7112229	46513249	T	C	0.00362167	0.755096	MIR3160-2-AMBRA1
11	rs12294921	46915192	A	G	0.0034892	0.758586	LRP4
11	rs118012321	47120066	C	T	0.00344089	0.762026	C11orf49
11	rs4647709	47237359	T	C	0.00333097	0.765357	DDB2
11	rs79445785	46590943	T	C	0.00331786	0.768675	MIR3160-2-AMBRA1
11	rs61897302	46798230	T	C	0.0032875	0.771963	SNORD67-CKAP5
11	rs7936413	46393958	C	T	0.00327083	0.775234	DGKZ-MIR4688
11	rs11038927	46599248	C	G	0.00324182	0.778475	MIR3160-2-AMBRA1
11	rs139362284	46607172	T	C	0.00323991	0.781715	MIR3160-2-AMBRA1
11	rs2867206	46854977	T	C	0.00320162	0.784917	SNORD67-CKAP5
11	rs7951870	46373311	C	T	0.00317937	0.788096	DGKZ-MIR4688
11	rs4500447	46776093	G	A	0.0031638	0.79126	MIR5582-SNORD67
11	rs79078082	46486059	G	A	0.00311051	0.794371	MIR3160-2-AMBRA1
11	rs10466476	46781718	T	A	0.00308347	0.797454	MIR5582-SNORD67
11	rs3136467	46749234	A	G	0.00307829	0.800532	F2
11	rs61882682	46376094	C	A	0.00307269	0.803605	DGKZ-MIR4688
11	rs3136504	46758882	T	C	0.00298074	0.806586	F2
11	rs3136500	46758383	T	C	0.00296031	0.809546	F2
11	rs61884307	46755388	C	G	0.0029304	0.812476	F2
11	rs7105172	46906231	C	T	0.00293001	0.815407	LRP4
11	rs61897308	46834251	A	G	0.00291838	0.818325	SNORD67-CKAP5
11	rs3136496	46758037	A	G	0.00282209	0.821147	F2
11	rs61884297	46705974	A	T	0.00269548	0.823842	ARHGAP1
11	rs60940896	46870593	C	T	0.00263643	0.826479	LRP4-AS1
11	rs7928445	46784697	C	A	0.0026283	0.829107	SNORD67-CKAP5
11	rs10466477	46782472	A	C	0.00260727	0.831714	MIR5582-SNORD67
11	rs3136469	46749334	A	T	0.00254272	0.834257	F2
11	rs3136482	46752958	C	T	0.00251449	0.836772	F2
11	rs3136489	46755653	A	T	0.00249277	0.839264	F2
11	rs3136472	46750064	G	C	0.00246074	0.841725	F2
11	rs3136480	46751848	G	T	0.00245422	0.844179	F2
11	rs3136481	46752659	T	G	0.00245341	0.846633	F2
11	rs3136468	46749246	C	T	0.00244721	0.84908	F2
11	rs5898	46749648	A	G	0.00244263	0.851523	F2
11	rs3136487	46755464	G	A	0.00235676	0.853879	F2
11	rs7106323	46842841	A	C	0.00232407	0.856203	SNORD67-CKAP5
11	rs11038985	46771358	G	T	0.0023202	0.858524	CKAP5-MIR5582
11	rs7947517	46794848	G	A	0.00231996	0.860844	SNORD67-CKAP5
11	rs16938534	46887384	C	T	0.00231346	0.863157	LRP4-LRP4-AS1
11	rs12273360	46889719	C	T	0.00229938	0.865456	LRP4-LRP4-AS1
11	rs7938960	46877082	C	T	0.00229607	0.867753	LRP4-AS1
11	rs7105217	46838838	A	T	0.00226737	0.87002	SNORD67-CKAP5
11	rs3136439	46743135	C	T	0.00225751	0.872277	F2
11	rs3136521	46743432	A	G	0.00224457	0.874522	F2
11	rs3136443	46743334	C	T	0.00221585	0.876738	F2
11	rs12287376	46857059	T	C	0.00221365	0.878951	SNORD67-CKAP5
11	rs3136436	46742489	G	A	0.0022108	0.881162	F2
11	rs3136434	46742249	C	T	0.00218722	0.883349	F2
11	rs61899292	47036950	A	G	0.00218487	0.885534	C11orf49
11	rs11824327	46864705	C	T	0.00216143	0.887696	SNORD67-CKAP5
11	rs61897303	46800460	G	A	0.00214423	0.88984	SNORD67-CKAP5
11	rs61882678	46368241	T	A	0.00213972	0.89198	DGKZ-MIR4688
11	rs61884306	46736768	T	C	0.00213299	0.894113	ZNF408-F2
11	rs3136433	46741908	A	C	0.00213096	0.896244	F2
11	rs9735937	46809382	A	G	0.00209312	0.898337	SNORD67-CKAP5
11	rs7112060	46891901	T	C	0.00208339	0.90042	LRP4-LRP4-AS1
11	rs118016470	46982163	G	A	0.00208339	0.902504	C11orf49
11	rs11038987	46792695	T	A	0.0020661	0.90457	SNORD67-CKAP5
11	rs61899282	46977408	T	C	0.0020661	0.906636	C11orf49
11	rs7102474	46833092	C	T	0.00205852	0.908694	SNORD67-CKAP5
11	rs61899283	46983238	G	A	0.00204351	0.910738	C11orf49
11	rs61898463	46873406	G	A	0.00203794	0.912776	LRP4-AS1
11	rs12281784	46908250	T	C	0.00203056	0.914806	LRP4
11	rs61898529	46905731	A	G	0.00201055	0.916817	LRP4
11	rs17787930	46958299	T	G	0.00199802	0.918815	C11orf49
11	rs61884301	46729115	T	G	0.00199447	0.920809	ZNF408-F2
11	rs79175663	46730043	T	C	0.00196999	0.922779	ZNF408-F2
11	rs57485117	46803700	G	C	0.00196999	0.924749	SNORD67-CKAP5
11	rs7111811	46796683	C	A	0.00195627	0.926706	SNORD67-CKAP5
11	rs59197251	46844849	T	C	0.00194948	0.928655	SNORD67-CKAP5
11	rs61882679	46368559	T	G	0.00193939	0.930594	DGKZ-MIR4688
11	rs12277006	46870322	A	G	0.00193939	0.932534	LRP4-AS1
11	rs61884303	46730623	C	G	0.00191463	0.934449	ZNF408-F2
11	rs7945548	46900280	G	A	0.00188103	0.93633	LRP4
11	rs56331152	46885016	T	C	0.0018471	0.938177	LRP4-LRP4-AS1
11	rs12575519	46391602	G	T	0.00184257	0.940019	DGKZ-MIR4688
11	rs11822959	46806553	T	C	0.00183507	0.941854	SNORD67-CKAP5
11	rs12574918	46724068	C	G	0.0018306	0.943685	ZNF408
11	rs61882755	46609720	C	T	0.00181586	0.945501	MIR3160-2-AMBRA1
11	rs57739486	46723516	T	C	0.00181149	0.947312	ZNF408
11	rs6485700	46875933	A	G	0.00179278	0.949105	LRP4-AS1
11	rs61884304	46732891	G	T	0.00178146	0.950886	ZNF408-F2
11	rs12787996	102057068	A	C	0.054451	0.054451	YAP1
11	rs10895276	102083695	T	C	0.0497959	0.104247	YAP1
11	rs10895275	102083608	A	T	0.0485622	0.152809	YAP1
11	rs7124247	102096416	C	T	0.0473381	0.200147	YAP1
11	rs4475891	102096282	A	G	0.0461266	0.246274	YAP1
11	rs11608234	102093750	A	G	0.0431093	0.289383	YAP1
11	rs12226331	102070976	T	A	0.0366621	0.326045	YAP1
11	rs11225156	102059338	T	C	0.0362617	0.362307	YAP1
11	rs11225165	102084574	T	C	0.0320458	0.394353	YAP1
11	rs11225167	102090901	T	C	0.0300155	0.424368	YAP1
11	rs2282652	102097315	C	T	0.0280833	0.452452	YAP1
11	rs12786272	102086363	T	C	0.0263369	0.478788	YAP1
11	rs10895278	102095335	C	T	0.0262648	0.505053	YAP1
11	rs10895274	102083069	C	A	0.0256341	0.530687	YAP1
11	rs1893498	102055452	T	A	0.0256243	0.556312	YAP1
11	rs7122907	102085782	G	T	0.0255174	0.581829	YAP1
11	rs1820455	102092366	T	A	0.0250894	0.606918	YAP1
11	rs3858420	102098354	C	G	0.0250474	0.631966	YAP1
11	rs10895277	102084940	G	A	0.0250241	0.65699	YAP1
11	rs10895273	102082676	T	C	0.0234896	0.68048	YAP1
11	rs11225163	102070843	T	C	0.023279	0.703758	YAP1
11	rs17097547	102094889	T	C	0.0227459	0.726504	YAP1
11	rs17097560	102099495	C	G	0.0226583	0.749163	YAP1
11	rs58751289	102099123	C	T	0.0200468	0.769209	YAP1
11	rs8504	102103600	A	G	0.0195957	0.788805	YAP1
11	rs11225160	102062740	A	G	0.0190202	0.807825	YAP1
11	rs12790399	102100039	C	G	0.0181121	0.825937	YAP1
11	rs11225174	102101946	A	T	0.0148193	0.840757	YAP1
11	rs12223991	102105723	T	G	0.0144303	0.855187	YAP1-BIRC3
11	rs11605954	102049221	A	G	0.0142199	0.869407	YAP1
11	rs2187525	102049716	T	C	0.0135684	0.882975	YAP1
11	rs12421242	102066240	T	G	0.0125711	0.895546	YAP1
11	rs4447144	102050321	A	G	0.0117097	0.907256	YAP1
11	rs10895272	102074614	C	T	0.0116311	0.918887	YAP1
11	rs7931576	102074881	A	G	0.0113087	0.930196	YAP1
11	rs4754041	102049946	C	T	0.00833281	0.938529	YAP1
11	rs12807220	102077200	A	G	0.00723285	0.945762	YAP1
11	rs57027482	102099290	T	C	0.00684081	0.952602	YAP1
12	rs1075550	4526507	T	C	0.222136	0.222136	FGF23-FGF6
12	rs7957385	4525546	G	A	0.221467	0.443603	FGF23-FGF6
12	rs2160875	4527322	T	C	0.220934	0.664536	FGF23-FGF6
12	rs10849061	4523456	T	C	0.147765	0.812301	FGF23-FGF6
12	rs4766241	4523225	G	A	0.0910867	0.903388	FGF23-FGF6
12	rs1024905	4518140	C	G	0.0875604	0.990948	FGF23-FGF6
12	rs11172113	57527283	C	T	0.999483	0.999483	LRP1-MIR1228
12	rs10777901	98492992	A	C	0.140943	0.140943	MIR4303-SLC9A7P1
12	rs7306777	98541669	G	A	0.0684491	0.209393	MIR4303-SLC9A7P1
12	rs10860295	98542699	C	T	0.0654879	0.274881	MIR4303-SLC9A7P1
12	rs10860277	98453601	T	C	0.064729	0.33961	MIR4303-SLC9A7P1
12	rs6538845	98544888	C	T	0.0358663	0.375476	MIR4303-SLC9A7P1
12	rs7133987	98544433	T	A	0.0273336	0.402809	MIR4303-SLC9A7P1
12	rs10219446	98544138	A	G	0.0270288	0.429838	MIR4303-SLC9A7P1
12	rs936612	98543258	G	A	0.0257327	0.455571	MIR4303-SLC9A7P1
12	rs924845	98543568	G	A	0.0250941	0.480665	MIR4303-SLC9A7P1
12	rs7295738	98541864	A	T	0.0248592	0.505524	MIR4303-SLC9A7P1
12	rs7310283	98541890	A	G	0.0243706	0.529895	MIR4303-SLC9A7P1
12	rs7306355	98541290	T	C	0.0241949	0.55409	MIR4303-SLC9A7P1
12	rs924842	98543652	C	T	0.0239264	0.578016	MIR4303-SLC9A7P1
12	rs12320383	98514132	A	G	0.0239096	0.601926	MIR4303-SLC9A7P1
12	rs924843	98543646	A	G	0.0236284	0.625554	MIR4303-SLC9A7P1
12	rs6538844	98540797	A	G	0.0230599	0.648614	MIR4303-SLC9A7P1
12	rs753402	98539757	C	T	0.0228571	0.671471	MIR4303-SLC9A7P1
12	rs1111332	98540405	T	C	0.0225435	0.694015	MIR4303-SLC9A7P1
12	rs10860294	98542652	A	G	0.0223207	0.716335	MIR4303-SLC9A7P1
12	rs7306601	98541465	T	C	0.0217265	0.738062	MIR4303-SLC9A7P1
12	rs1504563	98538640	G	T	0.0212074	0.759269	MIR4303-SLC9A7P1
12	rs905748	98539374	A	G	0.0209637	0.780233	MIR4303-SLC9A7P1
12	rs924844	98543597	G	C	0.0206323	0.800865	MIR4303-SLC9A7P1
12	rs10860272	98437918	T	C	0.0191579	0.820023	MIR4303-SLC9A7P1
12	rs905747	98539544	T	C	0.0189997	0.839023	MIR4303-SLC9A7P1
12	rs7960232	98427531	T	C	0.0160773	0.8551	MIR4303-SLC9A7P1
12	rs2371945	98439649	C	T	0.016065	0.871165	MIR4303-SLC9A7P1
12	rs11109320	98394990	T	C	0.0145873	0.885752	MIR4303-SLC9A7P1
12	rs35812887	98526810	T	C	0.013676	0.899428	MIR4303-SLC9A7P1
12	rs10860268	98416241	C	A	0.0136582	0.913086	MIR4303-SLC9A7P1
12	rs905746	98539971	A	C	0.0134833	0.92657	MIR4303-SLC9A7P1
12	rs7975480	98417077	C	T	0.0131224	0.939692	MIR4303-SLC9A7P1
12	rs7300788	98398951	T	C	0.0124861	0.952178	MIR4303-SLC9A7P1
13	rs7996252	78876537	C	T	0.305795	0.305795	POU4F1-AS1-POU4F1
13	rs747453	78881101	C	T	0.269256	0.575051	POU4F1-AS1-POU4F1
13	rs2248525	78905243	T	G	0.142251	0.717302	POU4F1-AS1-POU4F1
13	rs988016	78904481	G	T	0.0881585	0.805461	POU4F1-AS1-POU4F1
13	rs2490634	78911482	G	T	0.0594202	0.864881	POU4F1-AS1-POU4F1
13	rs2243583	78916997	C	T	0.0566465	0.921527	POU4F1-AS1-POU4F1
13	rs2252987	78919582	A	G	0.0302679	0.951795	POU4F1-AS1-POU4F1
13	rs2000660	110788441	A	G	0.699275	0.699275	IRS2-COL4A1
13	rs12875271	110792743	G	A	0.0986564	0.797932	IRS2-COL4A1
13	rs13260	110802123	T	G	0.0963825	0.894314	COL4A1
13	rs656533	110793123	A	G	0.0459892	0.940304	IRS2-COL4A1
13	rs650724	110804809	A	G	0.0345374	0.974841	COL4A1
14	rs17434299	27649613	G	A	0.189489	0.189489	MIR4307-LINC00645
14	rs9323924	27654307	A	G	0.142122	0.33161	MIR4307-LINC00645
14	rs17362576	27654805	T	C	0.136974	0.468584	MIR4307-LINC00645
14	rs1245465	27660859	A	T	0.0778335	0.546418	MIR4307-LINC00645
14	rs1245463	27661650	G	A	0.0774584	0.623876	MIR4307-LINC00645
14	rs202927	27679752	G	A	0.061961	0.685837	MIR4307-LINC00645
14	rs1500436	27654745	A	G	0.0619246	0.747762	MIR4307-LINC00645
14	rs202920	27673194	A	G	0.0462024	0.793964	MIR4307-LINC00645
14	rs1245461	27662701	C	T	0.0387847	0.832749	MIR4307-LINC00645
14	rs1245460	27663373	G	A	0.0380973	0.870846	MIR4307-LINC00645
14	rs202941	27686205	C	T	0.0233599	0.894206	MIR4307-LINC00645
14	rs1245458	27665785	C	T	0.0220802	0.916286	MIR4307-LINC00645
14	rs202932	27684014	C	G	0.0190817	0.935368	MIR4307-LINC00645
14	rs202918	27672059	A	G	0.0148818	0.95025	MIR4307-LINC00645
14	rs2145600	58750902	G	C	0.0573752	0.0573752	FLJ31306
14	rs4638492	58769172	A	G	0.0350841	0.0924593	ARID4A
14	rs8012947	58784455	G	A	0.0304824	0.122942	ARID4A
14	rs11628909	58819226	T	C	0.0278331	0.150775	ARID4A
14	rs10142973	58799118	G	A	0.0237926	0.174567	ARID4A
14	rs10139833	58788967	C	T	0.0228301	0.197398	ARID4A
14	rs1984549	58788839	G	A	0.0228172	0.220215	ARID4A
14	rs28756401	58761912	G	A	0.0223761	0.242591	FLJ31306
14	rs941752	58799361	G	A	0.0216436	0.264234	ARID4A
14	rs10132929	58759007	A	T	0.0204014	0.284636	FLJ31306
14	rs2145596	58774336	G	A	0.0200072	0.304643	ARID4A
14	rs6573199	58784781	C	T	0.0199646	0.324608	ARID4A
14	rs3945957	58783053	A	G	0.0189388	0.343546	ARID4A
14	rs57044214	58833909	A	G	0.0180366	0.361583	ARID4A
14	rs4316672	58768825	C	A	0.0178765	0.379459	ARID4A
14	rs4595719	58768802	A	G	0.0178194	0.397279	ARID4A
14	rs10145481	58770389	G	C	0.0173468	0.414626	ARID4A
14	rs10135729	58744577	G	A	0.0172423	0.431868	FLJ31306
14	rs11158203	58770023	G	A	0.0171271	0.448995	ARID4A
14	rs12323535	58769855	C	A	0.0169807	0.465976	ARID4A
14	rs10136481	58769408	G	C	0.0168922	0.482868	ARID4A
14	rs10145280	58770055	A	G	0.0166886	0.499557	ARID4A
14	rs1957038	58766617	G	A	0.0165475	0.516104	ARID4A
14	rs4520768	58768941	A	G	0.0163111	0.532415	ARID4A
14	rs56208804	58780126	A	G	0.0160274	0.548443	ARID4A
14	rs7155580	58771632	G	A	0.0160107	0.564453	ARID4A
14	rs4520767	58768938	A	G	0.0158872	0.580341	ARID4A
14	rs1951204	58770701	C	A	0.015632	0.595973	ARID4A
14	rs1951202	58779417	T	C	0.0146777	0.61065	ARID4A
14	rs7154212	58762209	A	G	0.0146639	0.625314	FLJ31306
14	rs7155825	58762537	C	T	0.0140451	0.639359	FLJ31306
14	rs7154498	58762532	G	C	0.0131865	0.652546	FLJ31306
14	rs7154076	58762282	T	C	0.0125778	0.665123	FLJ31306
14	rs10133305	58761129	A	G	0.0117345	0.676858	FLJ31306
14	rs10145437	58761203	C	T	0.0117345	0.688593	FLJ31306
14	rs7147470	58759666	A	G	0.0117236	0.700316	FLJ31306
14	rs2348071	58730626	G	A	0.0115935	0.71191	PSMA3
14	rs10137327	58753901	C	T	0.011519	0.723429	FLJ31306
14	rs7146801	58759487	T	C	0.010843	0.734272	FLJ31306
14	rs7153897	58762197	G	C	0.010843	0.745115	FLJ31306
14	rs6573198	58759762	A	G	0.0102938	0.755408	FLJ31306
14	rs2180871	58739537	A	G	0.00961983	0.765028	FLJ31306
14	rs10151828	58749429	T	C	0.00957616	0.774604	FLJ31306
14	rs2233752	58755480	A	G	0.00939153	0.783996	FLJ31306
14	rs1885134	58737530	A	T	0.00929511	0.793291	FLJ31306-PSMA3
14	rs7158746	58720799	A	T	0.00897936	0.80227	PSMA3
14	rs8009527	58752112	A	G	0.00881734	0.811088	FLJ31306
14	rs6573196	58722539	G	A	0.00878081	0.819869	PSMA3
14	rs12890849	58723709	T	A	0.00863767	0.828506	PSMA3
14	rs1885133	58737402	T	C	0.00839285	0.836899	FLJ31306-PSMA3
14	rs6573197	58724208	T	C	0.00833248	0.845232	PSMA3
14	rs2348072	58743752	A	G	0.00823559	0.853467	FLJ31306
14	rs7149735	58756421	G	A	0.00818275	0.86165	FLJ31306
14	rs9743908	58723546	T	A	0.00787493	0.869525	PSMA3
14	rs8020892	58724089	A	G	0.00774143	0.877266	PSMA3
14	rs2145599	58729316	T	A	0.00742283	0.884689	PSMA3
14	rs8009579	58713559	A	G	0.00739286	0.892082	PSMA3
14	rs61450169	58712860	A	T	0.00717779	0.89926	PSMA3
14	rs9323331	58723382	G	A	0.00705558	0.906315	PSMA3
14	rs12878264	58720968	G	C	0.00672723	0.913043	PSMA3
14	rs8011191	58717013	T	G	0.00654284	0.919585	PSMA3
14	rs12879675	58707253	A	G	0.00623636	0.925822	ACTR10-PSMA3
14	rs10147580	58714140	C	T	0.00606676	0.931889	PSMA3
14	rs8008129	58829032	C	T	0.00579292	0.937681	ARID4A
14	rs11851552	58706750	T	C	0.00501651	0.942698	ACTR10-PSMA3
14	rs74055634	58828077	G	A	0.00474038	0.947438	ARID4A
14	rs8005100	58737766	T	A	0.00456078	0.951999	FLJ31306-PSMA3
14	rs75002882	76496477	T	G	0.68532	0.68532	IFT43
14	rs76096256	76467902	T	C	0.273173	0.958493	IFT43
14	rs28540738	93591673	G	A	0.479931	0.479931	ITPK1-AS1-MOAP1
14	rs11624776	93595591	C	A	0.476631	0.956562	ITPK1-AS1-MOAP1
16	rs4785967	4523208	A	G	0.0756118	0.0756118	NMRAL1
16	rs8046785	4570350	T	C	0.0654598	0.141072	C16orf5
16	rs7195361	4530806	T	A	0.0568562	0.197928	HMOX2
16	rs4786501	4536165	C	A	0.0483999	0.246328	HMOX2
16	rs12598836	4534482	A	G	0.0472769	0.293605	HMOX2
16	rs66717543	4489030	A	T	0.0405714	0.334176	DNAJA3
16	rs4786502	4537104	C	T	0.0378005	0.371976	HMOX2
16	rs62039231	4519548	G	A	0.0360713	0.408048	NMRAL1
16	rs4786491	4493612	G	C	0.0299311	0.437979	DNAJA3
16	rs12446640	4494549	G	A	0.0235379	0.461517	DNAJA3
16	rs2304634	4500544	T	C	0.0215629	0.48308	DNAJA3
16	rs4786505	4537893	A	G	0.0196704	0.50275	HMOX2
16	rs11645519	4538989	A	G	0.0159907	0.518741	HMOX2
16	rs7194761	4522367	T	C	0.0157114	0.534452	NMRAL1
16	rs4786493	4500122	T	C	0.0140387	0.548491	DNAJA3
16	rs8061742	4489436	C	T	0.0138912	0.562382	DNAJA3
16	rs3761680	4524060	A	C	0.0131484	0.57553	NMRAL1
16	rs4238849	4538114	A	G	0.0131183	0.588649	HMOX2
16	rs55939215	4541390	G	C	0.0128831	0.601532	HMOX2
16	rs12443748	4541831	T	C	0.0126378	0.61417	HMOX2
16	rs3948237	4473077	C	T	0.0125551	0.626725	VASN-DNAJA3
16	rs6500606	4502514	T	C	0.012546	0.639271	DNAJA3
16	rs6500605	4502410	A	G	0.0125186	0.651789	DNAJA3
16	rs9929475	4540885	G	A	0.0124018	0.664191	HMOX2
16	rs11076833	4529001	A	C	0.011793	0.675984	HMOX2
16	rs59900057	4483001	G	A	0.01142	0.687404	DNAJA3
16	rs2160567	4535557	T	C	0.0113601	0.698764	HMOX2
16	rs2270365	4526758	A	G	0.010689	0.709453	HMOX2
16	rs6500607	4503631	T	C	0.0106693	0.720123	DNAJA3
16	rs12596749	4534483	T	A	0.0104703	0.730593	HMOX2
16	rs11643803	4490400	A	G	0.0100593	0.740652	DNAJA3
16	rs1139653	4484396	T	A	0.00984359	0.750496	DNAJA3
16	rs6500604	4501655	T	C	0.00981591	0.760312	DNAJA3
16	rs4786489	4485527	A	G	0.00940896	0.769721	DNAJA3
16	rs4785962	4484328	G	A	0.0086094	0.77833	DNAJA3
16	rs4786510	4571247	G	A	0.0082614	0.786591	C16orf5
16	rs11076837	4569440	T	C	0.00814668	0.794738	C16orf5
16	rs4786511	4571645	T	C	0.00785259	0.802591	C16orf5
16	rs736685	4508606	C	T	0.00782124	0.810412	DNAJA3-NMRAL1
16	rs3761681	4566857	T	C	0.00779015	0.818202	C16orf5
16	rs11076836	4569331	A	G	0.00761866	0.825821	C16orf5
16	rs4786490	4491190	G	A	0.00761536	0.833436	DNAJA3
16	rs8051389	4570570	T	C	0.00744841	0.840884	C16orf5
16	rs4786509	4568769	G	C	0.00731592	0.8482	C16orf5
16	rs4786515	4578133	A	T	0.00726187	0.855462	C16orf5
16	rs2058811	4575162	T	C	0.00714175	0.862604	C16orf5
16	rs6500603	4497537	C	G	0.0070536	0.869658	DNAJA3
16	rs7404191	4554759	T	C	0.0069187	0.876576	HMOX2
16	rs2304633	4496973	A	T	0.00618474	0.882761	DNAJA3
16	rs4785960	4453319	G	C	0.00614848	0.888909	VASN-CORO7
16	rs4786516	4578641	T	C	0.00613157	0.895041	C16orf5
16	rs6500602	4497451	C	T	0.00604431	0.901085	DNAJA3
16	rs3789038	4546586	C	G	0.00567934	0.906765	HMOX2
16	rs2404546	4479734	G	C	0.00556287	0.912328	DNAJA3
16	rs11644481	4581002	G	T	0.00554222	0.91787	C16orf5
16	rs11076832	4496408	C	T	0.00539867	0.923268	DNAJA3
16	rs62039178	4479365	T	C	0.00498255	0.928251	DNAJA3
16	rs7193136	4580034	A	G	0.00488128	0.933132	C16orf5
16	rs2270366	4558615	A	G	0.00483804	0.93797	HMOX2
16	rs11076835	4549618	A	G	0.00467386	0.942644	HMOX2
16	rs56895104	4548132	A	G	0.00461651	0.947261	HMOX2
16	rs11076834	4549583	C	G	0.0046118	0.951872	HMOX2
16	rs8054079	19975407	T	C	0.0656234	0.0656234	GPRC5B-GPR139
16	rs8054082	19975418	T	C	0.0633746	0.128998	GPRC5B-GPR139
16	rs11643088	19969580	T	C	0.0519734	0.180971	GPRC5B-GPR139
16	rs2764771	20013793	A	G	0.046551	0.227522	GPRC5B-GPR139
16	rs114285994	19935763	A	G	0.0422457	0.269768	GPRC5B-GPR139
16	rs9938120	19977733	T	C	0.0403026	0.310071	GPRC5B-GPR139
16	rs56791931	19977420	T	G	0.037249	0.34732	GPRC5B-GPR139
16	rs148069489	19975782	T	C	0.0366215	0.383941	GPRC5B-GPR139
16	rs8059504	19975981	A	G	0.0345724	0.418514	GPRC5B-GPR139
16	rs11641335	19967822	T	C	0.0335146	0.452028	GPRC5B-GPR139
16	rs58109580	19977473	G	T	0.0334277	0.485456	GPRC5B-GPR139
16	rs58653754	19977601	A	C	0.0322236	0.51768	GPRC5B-GPR139
16	rs59323025	19977617	A	C	0.0305493	0.548229	GPRC5B-GPR139
16	rs151209987	19929619	C	A	0.0290749	0.577304	GPRC5B-GPR139
16	rs150469214	19929759	T	C	0.0269385	0.604242	GPRC5B-GPR139
16	rs148965598	19975731	G	A	0.0263448	0.630587	GPRC5B-GPR139
16	rs11639988	19944363	G	A	0.0198421	0.650429	GPRC5B-GPR139
16	rs7204864	19942927	T	C	0.0197294	0.670159	GPRC5B-GPR139
16	rs72771023	19892565	C	T	0.0196735	0.689832	GPRC5B
16	rs4782295	19874012	A	G	0.0169577	0.70679	GPRC5B
16	rs112991346	19967668	C	T	0.0157481	0.722538	GPRC5B-GPR139
16	rs6497416	19876145	T	C	0.0153607	0.737899	GPRC5B
16	rs72771045	19931114	T	C	0.0142859	0.752184	GPRC5B-GPR139
16	rs11865578	19871982	A	G	0.0139403	0.766125	GPRC5B
16	rs7190603	19928662	C	T	0.0130172	0.779142	GPRC5B-GPR139
16	rs72771041	19927707	G	T	0.0125899	0.791732	GPRC5B-GPR139
16	rs72771047	19931360	A	G	0.012403	0.804135	GPRC5B-GPR139
16	rs66674044	19904344	T	A	0.0115525	0.815687	GPRC5B-GPR139
16	rs12446554	19935073	T	G	0.00982155	0.825509	GPRC5B-GPR139
16	rs12446632	19935389	A	G	0.00977483	0.835284	GPRC5B-GPR139
16	rs61742688	19883364	A	G	0.00959237	0.844876	GPRC5B
16	rs12444979	19933600	T	C	0.00948185	0.854358	GPRC5B-GPR139
16	rs11640942	19919946	T	C	0.00911908	0.863477	GPRC5B-GPR139
16	rs11074418	19940498	T	C	0.00887532	0.872352	GPRC5B-GPR139
16	rs8055543	19926191	C	T	0.00881311	0.881165	GPRC5B-GPR139
16	rs11640504	19932045	A	G	0.00855264	0.889718	GPRC5B-GPR139
16	rs72771049	19933511	T	G	0.00757979	0.897298	GPRC5B-GPR139
16	rs7198972	19942331	G	A	0.00721257	0.90451	GPRC5B-GPR139
16	rs11642339	19832798	T	G	0.00720367	0.911714	IQCK
16	rs4780830	19864321	T	G	0.00633235	0.918046	IQCK
16	rs55909205	19859851	C	T	0.00624766	0.924294	IQCK
16	rs72769590	19864835	T	C	0.00623574	0.93053	IQCK
16	rs11641786	19844865	T	G	0.00620289	0.936733	IQCK
16	rs72769587	19858906	C	T	0.00604138	0.942774	IQCK
16	rs4782289	19859332	A	G	0.0060389	0.948813	IQCK
16	rs11644668	19847092	T	A	0.00596079	0.954774	IQCK
16	rs4888378	75332041	G	A	0.0593459	0.0593459	CFDP1
16	rs34624768	75331572	A	G	0.0584684	0.117814	CFDP1
16	rs12935787	75332335	T	C	0.0514196	0.169234	CFDP1
16	rs1011121	75325933	G	A	0.0483577	0.217592	BCAR1-CFDP1
16	rs11646852	75331178	A	G	0.0399994	0.257591	CFDP1
16	rs11149815	75336173	G	T	0.0188405	0.276432	CFDP1
16	rs35937717	75331567	A	C	0.0185332	0.294965	CFDP1
16	rs3784935	75336430	G	T	0.0177482	0.312713	CFDP1
16	rs11645329	75336679	G	C	0.0151751	0.327888	CFDP1
16	rs11641532	75329480	C	T	0.014542	0.34243	CFDP1
16	rs34029337	75326346	C	T	0.0129771	0.355407	BCAR1-CFDP1
16	rs8046696	75442143	G	T	0.0107032	0.36611	CFDP1
16	rs4887816	75319716	C	T	0.0104865	0.376597	BCAR1-CFDP1
16	rs11643209	75331044	G	T	0.00924673	0.385844	CFDP1
16	rs4594277	75314023	C	G	0.00848442	0.394328	BCAR1-CFDP1
16	rs3851738	75387533	C	G	0.00842613	0.402754	CFDP1
16	rs2161648	75314629	G	T	0.00827277	0.411027	BCAR1-CFDP1
16	rs3863442	75362908	T	C	0.00822013	0.419247	CFDP1
16	rs34673655	75323559	C	T	0.00806365	0.427311	BCAR1-CFDP1
16	rs17685540	75323840	C	T	0.00784746	0.435158	BCAR1-CFDP1
16	rs1030261	75485303	C	G	0.00767132	0.44283	TMEM170A
16	rs4888376	75322573	C	T	0.00753517	0.450365	BCAR1-CFDP1
16	rs11640473	75403289	A	C	0.00728355	0.457648	CFDP1
16	rs4243112	75321031	C	T	0.006834	0.464482	BCAR1-CFDP1
16	rs11865004	75395777	T	C	0.00572755	0.47021	CFDP1
16	rs11149826	75435140	C	T	0.00559366	0.475803	CFDP1
16	rs4888389	75395228	C	T	0.00556242	0.481366	CFDP1
16	rs11640674	75394944	G	A	0.00525849	0.486624	CFDP1
16	rs11860231	75385159	G	A	0.00520692	0.491831	CFDP1
16	rs7185640	75394399	G	A	0.00517669	0.497008	CFDP1
16	rs4888380	75347690	C	T	0.00510785	0.502116	CFDP1
16	rs11149827	75435143	G	A	0.00510472	0.507221	CFDP1
16	rs2903033	75389606	A	T	0.00503578	0.512256	CFDP1
16	rs8057535	75347941	T	C	0.00489097	0.517147	CFDP1
16	rs11646044	75312548	T	G	0.00488524	0.522033	BCAR1-CFDP1
16	rs35415181	75403124	C	T	0.00482495	0.526858	CFDP1
16	rs6564252	75388940	T	C	0.00481845	0.531676	CFDP1
16	rs2113232	75391185	C	T	0.00478895	0.536465	CFDP1
16	rs56343285	75409797	G	A	0.0047239	0.541189	CFDP1
16	rs4887815	75319216	C	A	0.00472123	0.54591	BCAR1-CFDP1
16	rs4888387	75389755	G	T	0.00465716	0.550567	CFDP1
16	rs4887822	75408076	A	T	0.0046339	0.555201	CFDP1
16	rs35263058	75391937	C	T	0.00457388	0.559775	CFDP1
16	rs8050059	75388731	A	G	0.00454322	0.564318	CFDP1
16	rs3851737	75387463	C	T	0.00450488	0.568823	CFDP1
16	rs8050769	75388434	T	C	0.00444188	0.573265	CFDP1
16	rs35552529	75405879	C	G	0.00439676	0.577662	CFDP1
16	rs2865531	75390316	A	T	0.00426394	0.581926	CFDP1
16	rs3863446	75385735	A	G	0.00423093	0.586157	CFDP1
16	rs11641587	75464419	T	G	0.00417961	0.590336	CFDP1
16	rs8046109	75360096	G	A	0.00411535	0.594452	CFDP1
16	rs7194129	75355977	T	C	0.00404461	0.598496	CFDP1
16	rs35952313	75362787	G	C	0.00404267	0.602539	CFDP1
16	rs4887821	75398574	A	G	0.00399776	0.606537	CFDP1
16	rs1364077	75396991	T	C	0.00397945	0.610516	CFDP1
16	rs10514393	75344476	T	C	0.00396069	0.614477	CFDP1
16	rs34222958	75398252	T	C	0.00394272	0.618419	CFDP1
16	rs12930768	75464500	C	T	0.00388921	0.622309	CFDP1
16	rs17696696	75393352	G	T	0.00385062	0.626159	CFDP1
16	rs6564259	75447393	G	T	0.00384124	0.630001	CFDP1
16	rs4888383	75386349	T	C	0.003829	0.63383	CFDP1
16	rs12922951	75355096	G	C	0.00376728	0.637597	CFDP1
16	rs4887820	75397287	T	C	0.00375775	0.641355	CFDP1
16	rs4888391	75400746	T	C	0.00371083	0.645065	CFDP1
16	rs12445726	75465575	T	C	0.00368431	0.64875	CFDP1
16	rs11149833	75464002	C	G	0.00366083	0.652411	CFDP1
16	rs3851734	75371920	C	T	0.00360447	0.656015	CFDP1
16	rs8054769	75401113	C	T	0.00353743	0.659552	CFDP1
16	rs4888390	75400320	A	G	0.00351777	0.66307	CFDP1
16	rs6564258	75447363	A	G	0.0035085	0.666579	CFDP1
16	rs11858992	75411445	C	A	0.00349542	0.670074	CFDP1
16	rs8057203	75404974	C	T	0.00349494	0.673569	CFDP1
16	rs11860284	75412907	G	A	0.00349205	0.677061	CFDP1
16	rs4993969	75411521	T	A	0.00348964	0.680551	CFDP1
16	rs4993970	75411619	A	G	0.00346956	0.68402	CFDP1
16	rs11642921	75401569	T	A	0.00343614	0.687456	CFDP1
16	rs12917651	75466696	T	G	0.00342037	0.690877	CFDP1
16	rs1544810	75411163	T	A	0.00341853	0.694295	CFDP1
16	rs62059846	75430809	A	T	0.00340703	0.697702	CFDP1
16	rs4888388	75394148	A	G	0.00336007	0.701062	CFDP1
16	rs1895490	75392806	A	G	0.00333707	0.704399	CFDP1
16	rs11644741	75466433	A	C	0.00329203	0.707692	CFDP1
16	rs71394207	75404051	C	T	0.00326031	0.710952	CFDP1
16	rs4146809	75415775	T	C	0.00323455	0.714186	CFDP1
16	rs11641801	75455448	C	A	0.00323003	0.717416	CFDP1
16	rs11648176	75456423	G	C	0.00322879	0.720645	CFDP1
16	rs4888418	75460306	G	C	0.00319749	0.723843	CFDP1
16	rs4888392	75412262	C	T	0.00316759	0.72701	CFDP1
16	rs113251659	75409668	A	G	0.00315735	0.730168	CFDP1
16	rs7188604	75451170	G	T	0.00314953	0.733317	CFDP1
16	rs4888379	75340231	T	A	0.00314485	0.736462	CFDP1
16	rs11861810	75461829	G	A	0.0031313	0.739593	CFDP1
16	rs11864102	75442360	T	C	0.00309922	0.742693	CFDP1
16	rs4887818	75361995	C	T	0.00304251	0.745735	CFDP1
16	rs4888412	75443196	G	A	0.00301297	0.748748	CFDP1
16	rs62062565	75442786	T	C	0.0030016	0.75175	CFDP1
16	rs2865530	75414376	T	G	0.00299525	0.754745	CFDP1
16	rs11862684	75461746	G	T	0.00295562	0.7577	CFDP1
16	rs8060955	75397534	T	G	0.00292844	0.760629	CFDP1
16	rs35787595	75466847	C	G	0.00286492	0.763494	CFDP1
16	rs62062572	75457654	T	C	0.00282963	0.766323	CFDP1
16	rs7200616	75366089	A	G	0.00281403	0.769137	CFDP1
16	rs1549306	75415341	C	T	0.00281279	0.77195	CFDP1
16	rs12444589	75454404	A	T	0.00271817	0.774668	CFDP1
16	rs8056236	75448273	T	C	0.00267829	0.777347	CFDP1
16	rs11642572	75452782	T	C	0.00265492	0.780002	CFDP1
16	rs34841467	75458436	A	G	0.00260437	0.782606	CFDP1
16	rs7203157	75417920	C	T	0.00260305	0.785209	CFDP1
16	rs4888411	75443183	A	T	0.00254078	0.78775	CFDP1
16	rs2285224	75429291	G	A	0.00253149	0.790281	CFDP1
16	rs8057849	75443816	C	T	0.0025183	0.7928	CFDP1
16	rs4887824	75441613	C	T	0.00251806	0.795318	CFDP1
16	rs11149830	75450627	T	C	0.00251658	0.797834	CFDP1
16	rs12933281	75483064	G	T	0.00251164	0.800346	TMEM170A
16	rs2285222	75429347	T	A	0.0024822	0.802828	CFDP1
16	rs2285225	75429252	C	T	0.00247716	0.805305	CFDP1
16	rs8048527	75422054	A	C	0.0024286	0.807734	CFDP1
16	rs12928898	75462081	A	G	0.00241489	0.810149	CFDP1
16	rs11149832	75462713	T	C	0.00239237	0.812541	CFDP1
16	rs1109342	75445675	A	G	0.00238571	0.814927	CFDP1
16	rs12924782	75440041	A	G	0.00237467	0.817302	CFDP1
16	rs12149063	75451758	A	G	0.00236374	0.819665	CFDP1
16	rs34296964	75444675	C	T	0.0023358	0.822001	CFDP1
16	rs8051407	75448659	G	A	0.00232733	0.824328	CFDP1
16	rs4888414	75447233	G	A	0.00232103	0.826649	CFDP1
16	rs7199132	75450039	T	C	0.00228797	0.828937	CFDP1
16	rs11643410	75428306	T	C	0.00225783	0.831195	CFDP1
16	rs766521	75424154	T	C	0.00224405	0.833439	CFDP1
16	rs2285223	75429333	T	C	0.00224014	0.835679	CFDP1
16	rs1109341	75445605	A	G	0.0022343	0.837914	CFDP1
16	rs4888386	75389740	G	A	0.00223043	0.840144	CFDP1
16	rs3851733	75370263	C	G	0.0022285	0.842373	CFDP1
16	rs4888400	75425596	C	G	0.00221698	0.84459	CFDP1
16	rs7206541	75436713	T	A	0.00220369	0.846793	CFDP1
16	rs12928722	75452431	T	A	0.00219057	0.848984	CFDP1
16	rs10781976	75314838	T	G	0.00217576	0.85116	BCAR1-CFDP1
16	rs4888405	75428196	G	T	0.00215935	0.853319	CFDP1
16	rs11149824	75431830	G	C	0.00214318	0.855462	CFDP1
16	rs11149825	75434878	T	C	0.00209273	0.857555	CFDP1
16	rs11862582	75431295	C	T	0.00208596	0.859641	CFDP1
16	rs11862095	75385418	A	T	0.00206261	0.861703	CFDP1
16	rs4243111	75320827	T	C	0.00205277	0.863756	BCAR1-CFDP1
16	rs1559339	75318646	C	T	0.00205114	0.865807	BCAR1-CFDP1
16	rs59155720	75483806	G	A	0.00203979	0.867847	TMEM170A
16	rs12051111	75437997	A	T	0.00203017	0.869877	CFDP1
16	rs12929673	75470295	T	C	0.00202857	0.871906	CFDP1-TMEM170A
16	rs11864587	75431263	A	G	0.00201276	0.873919	CFDP1
16	rs4888416	75449176	G	C	0.00200184	0.875921	CFDP1
16	rs4888385	75389709	C	T	0.00198798	0.877908	CFDP1
16	rs3863445	75371744	G	C	0.00198646	0.879895	CFDP1
16	rs12924920	75440133	A	G	0.00195638	0.881851	CFDP1
16	rs12051136	75435731	T	G	0.00194608	0.883797	CFDP1
16	rs4888409	75436231	T	A	0.00194315	0.885741	CFDP1
16	rs4888403	75427850	A	G	0.00193299	0.887674	CFDP1
16	rs62059845	75430713	G	A	0.00192007	0.889594	CFDP1
16	rs12599361	75434973	T	A	0.00191015	0.891504	CFDP1
[truncated: 290 more rows]

[truncated: 9 more sheets: Supplementary Data 10, Supplementary Data 11, Supplementary Data 12, Supplementary Data 13, Supplementary Data 14, Supplementary Data 15, Supplementary Data 16, Supplementary Data 17, Supplementary Data 18]
